# Supplementary material for: Ultrathin covalent organic overlayers on metal nanocrystals for highly selective plasmonic photocatalysis
Source: Nat Commun. 2023 Nov 23;14:7667. doi: 10.1038/s41467-023-43482-x (PMC10667221; doi:10.1038/s41467-023-43482-x)
Supplement: Supplementary file 3 — Source Data [file 41467_2023_43482_MOESM3_ESM.xlsx]

## Sheet: Fig. 2 (UV-vis)
Wavelength	AuNC-hSiO2	pCOL-AuNC-hSiO2	pCOL-Pd/AuNC-hSiO2	AgNC-hSiO2	pCOL-AgNC-hSiO2
900	0.00918	0.00957	0.02116	0.00587	0.03067
899	0.01838	0.02156	0.01231	0.00891	0.03192
898	0.01237	0.01769	0.00476	0.00143	0.03381
897	0.01124	0.00838	0.00862	0.00892	0.06668
896	0.01	0.00592	0.00879	0.01067	0.01911
895	0.00818	0.00385	0.00369	0.02089	0.04461
894	0.00331	0.00373	0.000148742	0.00411	0.01719
893	0	0.0031	0	0.00902	0.01614
892	0.00666	0.00384	0.00973	0.00526	0.01783
891	0.00831	0.00473	0.00879	0.00111	0.0145
890	0.00668	0.00142	0.00146	0.00402	0.01273
889	0.00865	0.000374867	0.01008	0.00527	0.01809
888	0.00823	0.0046	0.01101	0.01244	0.01439
887	0.00954	0.00533	0.00286	0	0
886	0.00527	0.00497	0.00122	0.0104	0.01735
885	0.00952	0.00942	0.00207	0.01038	0.02648
884	0.01147	0.00826	0.00582	0.01072	0.00539
883	0.00645	0.00709	0.00419	0.01169	0.02143
882	0.00567	0.0063	0.00782	0.01127	0.01613
881	0.0068	0.00534	0.00695	0.01472	0.02315
880	0.0049	0	0.00423	0.01162	0.01461
879	0.00449	0.000384827	0.00252	0.01199	0.02209
878	0.00593	0.00473	0.0131	0.01389	0.01603
877	0.00357	0.00451	0.00902	0.01395	0.02113
876	0.0065	0.00505	0.00646	0.0124	0.0143
875	0.00298	0.00319	0.00214	0.01392	0.02451
874	0.00435	0.00535	0.00843	0.01534	0.01253
873	0.00644	0.00636	0.0088	0.01799	0.01009
872	0.00649	0.00355	0.00744	0.01556	0.01911
871	0.00747	0.00372	0.00636	0.01461	0.02183
870	0.00608	0.00479	0.00767	0.01714	0.01789
869	0.00476	0.00434	0.00828	0.01754	0.01891
868	0.00493	0.0057	0.00899	0.01907	0.02333
867	0.00449	0.0062	0.00776	0.01821	0.02333
866	0.00571	0.00731	0.01071	0.01865	0.02428
865	0.00645	0.00853	0.01366	0.01667	0.02248
864	0.00562	0.00695	0.01203	0.01819	0.02115
863	0.00704	0.00656	0.01037	0.02203	0.0266
862	0.00635	0.00649	0.00934	0.02061	0.02889
861	0.00579	0.00807	0.01251	0.02469	0.02835
860	0.00621	0.00759	0.01292	0.01943	0.03004
859	0.00597	0.00843	0.01375	0.02257	0.0307
858	0.00676	0.00947	0.0142	0.01908	0.02384
857	0.00636	0.00957	0.01629	0.02425	0.03216
856	0.00581	0.00943	0.01692	0.02372	0.03354
855	0.00529	0.0083	0.01568	0.02641	0.03389
854	0.00555	0.00823	0.01651	0.02459	0.03541
853	0.00512	0.01027	0.01627	0.0257	0.03853
852	0.0042	0.01044	0.0152	0.02826	0.03886
851	0.0035	0.01055	0.01729	0.0273	0.04101
850	0.00435	0.01143	0.01898	0.0286	0.04224
849	0.00589	0.01243	0.02085	0.02774	0.04049
848	0.00646	0.01266	0.021	0.02931	0.04492
847	0.00607	0.01398	0.02258	0.03063	0.04604
846	0.00485	0.01378	0.02304	0.03121	0.0471
845	0.00456	0.01344	0.02255	0.03316	0.04842
844	0.00584	0.01394	0.02325	0.03335	0.0502
843	0.00592	0.01521	0.02473	0.03297	0.05261
842	0.00612	0.01525	0.02513	0.03525	0.05284
841	0.0059	0.01555	0.02463	0.03605	0.05468
840	0.00584	0.01607	0.02574	0.03507	0.05494
839	0.00561	0.01578	0.02732	0.0395	0.05761
838	0.0052	0.01657	0.02774	0.03708	0.05782
837	0.00522	0.01673	0.02803	0.03843	0.05857
836	0.00587	0.01754	0.02907	0.03828	0.06119
835	0.00565	0.01805	0.02992	0.03987	0.06256
834	0.00599	0.01864	0.03146	0.03968	0.06497
833	0.00535	0.01816	0.03191	0.04172	0.06567
832	0.00581	0.01862	0.03226	0.04328	0.06828
831	0.00618	0.0191	0.03222	0.04316	0.07004
830	0.00667	0.02023	0.03387	0.0438	0.07201
829	0.00682	0.02103	0.03512	0.04364	0.07151
828	0.00623	0.02124	0.03485	0.04486	0.07544
827	0.00603	0.02171	0.03595	0.04558	0.07515
826	0.00624	0.02224	0.03658	0.04775	0.07907
825	0.0069	0.02294	0.03724	0.04638	0.0784
824	0.00703	0.02251	0.03804	0.04743	0.07995
823	0.00668	0.02223	0.03832	0.04859	0.08229
822	0.00652	0.02308	0.03877	0.05003	0.08452
821	0.00697	0.02339	0.03954	0.05064	0.08609
820	0.00675	0.02388	0.03979	0.05057	0.08562
819	0.00627	0.02391	0.0398	0.05204	0.08894
818	0.0067	0.02539	0.04204	0.05249	0.08894
817	0.00704	0.02605	0.0424	0.05313	0.08912
816	0.00676	0.02596	0.04348	0.05314	0.08951
815	0.00695	0.0261	0.0444	0.05404	0.09138
814	0.00673	0.02663	0.04497	0.05546	0.09265
813	0.0063	0.02656	0.04462	0.05754	0.09452
812	0.00666	0.02786	0.04553	0.05767	0.09447
811	0.00747	0.02872	0.04719	0.05722	0.09539
810	0.00751	0.02905	0.04798	0.05839	0.09519
809	0.00717	0.02944	0.04824	0.05941	0.09739
808	0.00723	0.02981	0.04919	0.05954	0.09932
807	0.00724	0.02917	0.04968	0.06057	0.09958
806	0.00785	0.03058	0.05121	0.06038	0.10026
805	0.00795	0.03116	0.05167	0.06224	0.1019
804	0.00764	0.03073	0.05203	0.06313	0.10321
803	0.00751	0.03086	0.0524	0.06386	0.10258
802	0.00768	0.03163	0.0539	0.06482	0.10547
801	0.00771	0.03196	0.05367	0.06552	0.10678
800	0.00813	0.03282	0.05542	0.06557	0.10653
799	0.00791	0.03307	0.0564	0.06712	0.1076
798	0.00773	0.0338	0.05666	0.06652	0.10691
797	0.00761	0.03455	0.0568	0.0676	0.10866
796	0.00759	0.03486	0.05805	0.0675	0.1106
795	0.00832	0.03473	0.05904	0.06907	0.11194
794	0.00766	0.03519	0.05983	0.0698	0.11208
793	0.00812	0.03672	0.06139	0.0704	0.11353
792	0.00855	0.03712	0.06233	0.07081	0.11341
791	0.00835	0.03742	0.06265	0.07082	0.11528
790	0.00823	0.03751	0.0632	0.07184	0.1145
789	0.00779	0.03801	0.06438	0.07368	0.1182
788	0.00814	0.03851	0.06498	0.07362	0.11926
787	0.00861	0.03885	0.06518	0.07372	0.12136
786	0.00877	0.03959	0.06557	0.07452	0.12047
785	0.00844	0.03981	0.06682	0.07446	0.12155
784	0.00834	0.04007	0.06757	0.07545	0.12241
783	0.00841	0.04022	0.06856	0.07571	0.12576
782	0.00859	0.04137	0.0695	0.07578	0.12514
781	0.00922	0.0421	0.07023	0.07744	0.12841
780	0.00948	0.04281	0.07104	0.07758	0.12765
779	0.00963	0.04333	0.07207	0.07878	0.13063
778	0.00933	0.04365	0.07193	0.07895	0.1309
777	0.00908	0.04358	0.07358	0.07896	0.13195
776	0.00947	0.04423	0.07475	0.07926	0.13302
775	0.00996	0.04475	0.07574	0.08126	0.13391
774	0.00954	0.04476	0.0761	0.08103	0.1357
773	0.00964	0.04572	0.07659	0.08153	0.13591
772	0.00937	0.04581	0.07728	0.08104	0.13747
771	0.00993	0.04648	0.07927	0.08266	0.13827
770	0.0098	0.04709	0.08007	0.08265	0.1407
769	0.00945	0.04726	0.08015	0.08305	0.1408
768	0.00976	0.04826	0.08142	0.08431	0.14278
767	0.01054	0.04937	0.08293	0.08418	0.1421
766	0.01003	0.04922	0.08346	0.08523	0.14434
765	0.00985	0.04952	0.08443	0.08486	0.14546
764	0.01046	0.05044	0.08497	0.08666	0.14725
763	0.01055	0.05087	0.08657	0.08708	0.14844
762	0.01123	0.0515	0.08783	0.08727	0.15026
761	0.0111	0.05157	0.08815	0.08637	0.15115
760	0.01063	0.05189	0.08878	0.08762	0.15274
759	0.01064	0.05253	0.08955	0.08839	0.1536
758	0.01102	0.05368	0.09074	0.08912	0.15545
757	0.01182	0.05417	0.09258	0.08878	0.15513
756	0.01157	0.05517	0.09352	0.0895	0.15813
755	0.01169	0.05602	0.09446	0.08982	0.15946
754	0.01152	0.05613	0.09545	0.09063	0.15965
753	0.01197	0.0567	0.09698	0.09105	0.16291
752	0.01205	0.05718	0.09819	0.09114	0.1634
751	0.01168	0.05752	0.09896	0.09254	0.16615
750	0.01185	0.05794	0.09972	0.0925	0.16721
749	0.0122	0.05873	0.1012	0.09381	0.16965
748	0.01247	0.05928	0.10312	0.09317	0.17008
747	0.01258	0.05972	0.10409	0.09367	0.17195
746	0.01269	0.0605	0.10474	0.09468	0.17416
745	0.01286	0.06125	0.10677	0.09561	0.17699
744	0.01261	0.06185	0.10792	0.09551	0.1781
743	0.01247	0.06222	0.10847	0.09566	0.17934
742	0.01278	0.063	0.10994	0.09662	0.18159
741	0.01289	0.06376	0.11129	0.09688	0.18218
740	0.01349	0.06391	0.1127	0.09794	0.18599
739	0.01342	0.06433	0.11388	0.09841	0.18668
738	0.01357	0.06532	0.11595	0.09873	0.18799
737	0.01373	0.06593	0.11716	0.09883	0.18909
736	0.01382	0.06642	0.11824	0.09966	0.19222
735	0.0142	0.06738	0.11957	0.09981	0.19342
734	0.01433	0.0682	0.12045	0.10049	0.19435
733	0.01432	0.06864	0.12176	0.1007	0.19804
732	0.01438	0.06911	0.12284	0.10125	0.19997
731	0.01431	0.06966	0.12403	0.10137	0.20146
730	0.01506	0.07057	0.12599	0.10196	0.20389
729	0.01557	0.07156	0.12724	0.10216	0.20588
728	0.0154	0.07217	0.12834	0.10234	0.20667
727	0.01521	0.07226	0.12932	0.10298	0.20951
726	0.01508	0.07271	0.13041	0.10384	0.21121
725	0.01556	0.07409	0.13249	0.10424	0.21331
724	0.01565	0.07455	0.13339	0.10465	0.21559
723	0.01587	0.07539	0.13488	0.10592	0.21817
722	0.0165	0.07633	0.13648	0.10551	0.2192
721	0.01615	0.07691	0.13784	0.10604	0.22093
720	0.01669	0.07785	0.13899	0.10662	0.22273
719	0.01677	0.07854	0.14038	0.10702	0.22425
718	0.0169	0.07894	0.14161	0.10791	0.22615
717	0.01704	0.07986	0.14284	0.10789	0.22933
716	0.01725	0.08084	0.14387	0.10855	0.23104
715	0.0174	0.08132	0.14575	0.10909	0.23283
714	0.01796	0.08226	0.14735	0.10943	0.23456
713	0.01795	0.08316	0.14842	0.11013	0.23604
712	0.01796	0.08403	0.15006	0.11033	0.23732
711	0.0181	0.08479	0.15179	0.11107	0.23941
710	0.01833	0.08575	0.15294	0.11163	0.24131
709	0.01878	0.08634	0.15476	0.11237	0.24301
708	0.019	0.08739	0.15613	0.11253	0.24583
707	0.01928	0.08817	0.15787	0.1128	0.24671
706	0.01953	0.08909	0.15957	0.11344	0.24902
705	0.01941	0.0896	0.16081	0.11403	0.25095
704	0.01969	0.09052	0.16242	0.1147	0.25241
703	0.01976	0.0911	0.16383	0.11538	0.25581
702	0.02015	0.09214	0.16552	0.11575	0.25745
701	0.02021	0.09305	0.16736	0.11616	0.25862
700	0.02045	0.09387	0.16936	0.1171	0.26137
699	0.02084	0.09488	0.17111	0.11749	0.26293
698	0.02115	0.09586	0.17281	0.11808	0.26546
697	0.02141	0.09673	0.1741	0.11877	0.2675
696	0.02169	0.09738	0.1759	0.11918	0.2696
695	0.02205	0.09855	0.17766	0.12044	0.27118
694	0.02239	0.09953	0.17928	0.12091	0.27321
693	0.02271	0.10033	0.18099	0.12174	0.27562
692	0.02304	0.10133	0.18248	0.12216	0.27712
691	0.02323	0.1022	0.1846	0.12288	0.2791
690	0.02351	0.10294	0.18641	0.12358	0.2811
689	0.02386	0.10387	0.18827	0.12448	0.28379
688	0.02441	0.10502	0.19014	0.12523	0.28647
687	0.02497	0.10613	0.19185	0.12591	0.2879
686	0.02491	0.10683	0.19345	0.12708	0.29031
685	0.02528	0.10795	0.19535	0.12728	0.29194
684	0.02593	0.10897	0.19723	0.12855	0.29374
683	0.02603	0.10985	0.1989	0.12974	0.29603
682	0.0265	0.111	0.20111	0.13063	0.29794
681	0.02704	0.11197	0.2028	0.13088	0.29967
680	0.02752	0.11308	0.20463	0.13213	0.3026
679	0.02773	0.11387	0.20637	0.13301	0.30419
678	0.02846	0.1153	0.2086	0.13404	0.30626
677	0.02872	0.11614	0.21068	0.13519	0.30694
676	0.02936	0.11747	0.213	0.13554	0.30894
675	0.02971	0.11854	0.21517	0.13656	0.3127
674	0.03009	0.11957	0.21698	0.13777	0.31465
673	0.03052	0.12078	0.21882	0.13893	0.3165
672	0.03104	0.12193	0.22114	0.13961	0.31929
671	0.0316	0.12279	0.22348	0.14047	0.32153
670	0.03222	0.12423	0.22584	0.14189	0.32438
669	0.03255	0.12535	0.22781	0.14231	0.32613
668	0.0329	0.12664	0.23018	0.14408	0.3284
667	0.03339	0.12783	0.23249	0.14472	0.33038
666	0.03398	0.12923	0.23481	0.14606	0.33271
665	0.03467	0.13024	0.23696	0.14748	0.33507
664	0.03534	0.13174	0.23984	0.14819	0.3377
663	0.03581	0.13334	0.24236	0.14987	0.34043
662	0.03651	0.13477	0.24471	0.15072	0.34227
661	0.03742	0.13662	0.24715	0.15231	0.3441
660	0.03794	0.1376	0.24923	0.15318	0.34782
659	0.03833	0.13895	0.252	0.15461	0.34987
658	0.03895	0.14075	0.25446	0.15603	0.35223
657	0.04007	0.14239	0.25721	0.15739	0.35506
656	0.0409	0.1443	0.26013	0.15847	0.35857
655	0.04127	0.14556	0.26237	0.16033	0.36089
654	0.04193	0.14717	0.2648	0.16183	0.36319
653	0.04278	0.14912	0.2676	0.1633	0.36623
652	0.04355	0.15079	0.27035	0.16493	0.36847
651	0.04427	0.15245	0.27276	0.16622	0.37102
650	0.04524	0.15436	0.27548	0.16803	0.37471
649	0.04591	0.15644	0.27861	0.16925	0.3764
648	0.04675	0.15845	0.28149	0.17089	0.37964
647	0.04771	0.16029	0.28453	0.1727	0.38361
646	0.04829	0.16215	0.28726	0.1745	0.38653
645	0.04912	0.16424	0.29024	0.1763	0.38818
644	0.05018	0.16656	0.29378	0.17721	0.39048
643	0.0511	0.16855	0.29697	0.17944	0.39386
642	0.05213	0.17062	0.29978	0.18114	0.3977
641	0.0532	0.17283	0.30297	0.18348	0.40097
640	0.05407	0.17502	0.30584	0.18467	0.40375
639	0.05517	0.17745	0.30968	0.18676	0.4061
638	0.05618	0.17966	0.31288	0.18848	0.40981
637	0.05727	0.18187	0.31568	0.1904	0.41314
636	0.05865	0.18466	0.31951	0.19253	0.41572
635	0.05975	0.18723	0.32304	0.1944	0.41899
634	0.06084	0.18998	0.32645	0.1964	0.42348
633	0.06204	0.19279	0.32978	0.1978	0.42565
632	0.06303	0.19551	0.33357	0.20043	0.43061
631	0.06426	0.19822	0.33695	0.2026	0.43246
630	0.06572	0.20098	0.34081	0.20466	0.43495
629	0.06723	0.20409	0.34453	0.2065	0.43807
628	0.06848	0.20697	0.34808	0.20882	0.44173
627	0.06995	0.2102	0.35202	0.21142	0.44521
626	0.07172	0.21357	0.35575	0.21301	0.44855
625	0.07328	0.21684	0.35969	0.21558	0.45258
624	0.07476	0.22001	0.36405	0.21803	0.45604
623	0.07609	0.22363	0.36772	0.21997	0.4589
622	0.07752	0.22698	0.37198	0.22195	0.46235
621	0.07918	0.23048	0.37605	0.22455	0.46633
620	0.08114	0.23438	0.38081	0.22703	0.46983
619	0.08305	0.23831	0.38515	0.22984	0.47372
618	0.08485	0.2421	0.38948	0.23217	0.47764
617	0.08668	0.24625	0.39408	0.23472	0.48119
616	0.08879	0.25038	0.39846	0.23747	0.48436
615	0.09051	0.25443	0.40308	0.24008	0.48853
614	0.09291	0.25895	0.40846	0.24229	0.4933
613	0.09518	0.26325	0.41307	0.2452	0.49567
612	0.09704	0.26788	0.41777	0.24796	0.49928
611	0.0994	0.27276	0.42295	0.25028	0.50337
610	0.1019	0.27787	0.42805	0.25376	0.50795
609	0.10456	0.28296	0.43391	0.25589	0.51131
608	0.10707	0.28787	0.43951	0.25901	0.51537
607	0.10966	0.29327	0.445	0.26228	0.51947
606	0.11235	0.29866	0.45055	0.26501	0.52338
605	0.11535	0.30408	0.45692	0.26822	0.52706
604	0.11844	0.30994	0.46317	0.27116	0.53126
603	0.12129	0.31592	0.46916	0.27436	0.53515
602	0.12438	0.32201	0.47565	0.2771	0.539
601	0.12784	0.32836	0.48196	0.28097	0.54378
600	0.13168	0.33445	0.49121	0.28351	0.54811
599	0.13501	0.34112	0.49884	0.28691	0.55261
598	0.13846	0.34795	0.50568	0.29081	0.55674
597	0.1423	0.35507	0.51328	0.29332	0.56091
596	0.14629	0.36242	0.52107	0.29717	0.56626
595	0.15032	0.36998	0.52921	0.30007	0.56988
594	0.15473	0.37785	0.5377	0.30399	0.57311
593	0.15923	0.38576	0.54618	0.30738	0.57874
592	0.16373	0.39381	0.55455	0.31122	0.58389
591	0.16823	0.40233	0.56346	0.31406	0.58781
590	0.17331	0.4113	0.57246	0.31796	0.59292
589	0.17874	0.42035	0.58159	0.32117	0.59634
588	0.184	0.42964	0.59121	0.32532	0.60106
587	0.18915	0.43923	0.60104	0.32883	0.60388
586	0.19491	0.44891	0.61092	0.33264	0.60917
585	0.20096	0.45925	0.62112	0.33681	0.61451
584	0.20741	0.46999	0.63216	0.34008	0.6186
583	0.21374	0.48053	0.6429	0.34436	0.62303
582	0.2205	0.49141	0.65325	0.34843	0.62827
581	0.22753	0.50306	0.66499	0.35257	0.63349
580	0.23453	0.51497	0.67668	0.35578	0.63791
579	0.24209	0.52683	0.68841	0.35966	0.64301
578	0.25004	0.53952	0.70079	0.36481	0.64775
577	0.25827	0.55234	0.71349	0.36803	0.65277
576	0.26667	0.56568	0.72636	0.37235	0.65715
575	0.2756	0.57939	0.73932	0.37734	0.66382
574	0.28499	0.59337	0.75216	0.38099	0.66776
573	0.2947	0.60784	0.76545	0.38532	0.67294
572	0.30454	0.62221	0.77898	0.38985	0.67769
571	0.31519	0.63737	0.79319	0.39427	0.68305
570	0.32616	0.65291	0.80704	0.39857	0.68832
569	0.33739	0.66873	0.82081	0.40353	0.69353
568	0.34931	0.68462	0.834	0.40799	0.69823
567	0.36173	0.70068	0.84806	0.41271	0.70373
566	0.37471	0.71729	0.86169	0.41767	0.70869
565	0.38813	0.73391	0.87493	0.42205	0.7148
564	0.40231	0.75086	0.88866	0.42678	0.72076
563	0.41712	0.76778	0.90137	0.43227	0.72538
562	0.43243	0.78463	0.91341	0.43683	0.73149
561	0.44819	0.80189	0.92477	0.44216	0.7371
560	0.46447	0.81847	0.93591	0.44731	0.74317
559	0.48165	0.83501	0.94709	0.45199	0.74818
558	0.49929	0.85139	0.95673	0.45774	0.7542
557	0.51758	0.86757	0.96588	0.46295	0.76029
556	0.53635	0.88298	0.9739	0.46812	0.76616
555	0.55591	0.89797	0.98072	0.47382	0.77124
554	0.57599	0.91229	0.98652	0.47864	0.77721
553	0.59684	0.92558	0.99233	0.4847	0.78294
552	0.61802	0.93803	0.9951	0.48985	0.78942
551	0.63987	0.94977	0.9976	0.49542	0.79523
550	0.66224	0.96069	0.99906	0.50137	0.80104
549	0.6846	0.97005	1	0.50654	0.80694
548	0.70707	0.97823	0.99916	0.51245	0.81281
547	0.72967	0.9852	0.99603	0.51866	0.81945
546	0.7523	0.99093	0.99258	0.52482	0.82409
545	0.77507	0.99486	0.98875	0.53039	0.83058
544	0.79773	0.99822	0.98262	0.536	0.83691
543	0.82012	0.99976	0.97581	0.54267	0.84205
542	0.8417	1	0.96852	0.54906	0.84847
541	0.8625	0.99914	0.96009	0.55436	0.85428
540	0.88232	0.99681	0.95057	0.56073	0.86108
539	0.90169	0.99294	0.93984	0.5668	0.86596
538	0.91957	0.98825	0.92879	0.57404	0.87122
537	0.9361	0.98241	0.9169	0.57994	0.87696
536	0.95095	0.97456	0.90476	0.58582	0.88275
535	0.96435	0.96605	0.89243	0.59265	0.88955
534	0.97547	0.95702	0.87869	0.59892	0.89511
533	0.98457	0.94745	0.86554	0.60552	0.89933
532	0.99193	0.93653	0.85225	0.61208	0.90478
531	0.99686	0.92509	0.83849	0.61848	0.90981
530	0.99981	0.91313	0.82475	0.62496	0.91393
529	1	0.89985	0.81082	0.63204	0.91944
528	0.99823	0.88727	0.79731	0.63866	0.9239
527	0.99414	0.87399	0.78352	0.64583	0.92865
526	0.98828	0.86064	0.76969	0.65248	0.93382
525	0.98065	0.8468	0.75635	0.6594	0.93764
524	0.97133	0.83282	0.74327	0.66642	0.94301
523	0.95956	0.81833	0.73054	0.67309	0.94701
522	0.94644	0.80444	0.71817	0.68055	0.9507
521	0.93238	0.79068	0.70572	0.68719	0.95372
520	0.91694	0.77608	0.69365	0.69424	0.95721
519	0.90007	0.76242	0.68189	0.70166	0.96204
518	0.8828	0.74894	0.67073	0.70934	0.96464
517	0.8648	0.73594	0.65994	0.71628	0.96859
516	0.84586	0.72261	0.64968	0.72366	0.97103
515	0.82685	0.70971	0.63915	0.7303	0.97354
514	0.80756	0.69787	0.62931	0.73761	0.9785
513	0.78821	0.68587	0.62047	0.74491	0.97909
512	0.76881	0.67364	0.611	0.75225	0.98247
511	0.74948	0.66209	0.60239	0.75987	0.98468
510	0.73051	0.65111	0.59442	0.76736	0.9869
509	0.71221	0.64061	0.58675	0.7735	0.98952
508	0.69402	0.63032	0.57912	0.78213	0.99076
507	0.67618	0.62047	0.57233	0.78867	0.99215
506	0.65892	0.61132	0.56594	0.79627	0.99384
505	0.64236	0.60241	0.55935	0.80358	0.99574
504	0.62686	0.59393	0.55317	0.811	0.99614
503	0.61157	0.58604	0.5482	0.81783	0.99661
502	0.59709	0.57881	0.54369	0.82455	0.99785
501	0.58325	0.57181	0.53909	0.83165	0.99853
500	0.57018	0.5647	0.53503	0.83922	0.99944
499	0.55765	0.55864	0.53123	0.8457	0.99887
498	0.54593	0.55272	0.52786	0.85218	1
497	0.5351	0.54763	0.52511	0.85939	0.99994
496	0.52514	0.54347	0.52283	0.86619	0.99904
495	0.51571	0.53925	0.52064	0.87213	0.99895
494	0.50652	0.53502	0.51938	0.87866	0.99814
493	0.49805	0.53152	0.51788	0.88608	0.99783
492	0.49025	0.52826	0.5168	0.89095	0.9966
491	0.48293	0.52553	0.51558	0.89764	0.99496
490	0.47632	0.52314	0.51495	0.90394	0.99492
489	0.4708	0.52104	0.51478	0.90987	0.99375
488	0.46536	0.5194	0.51489	0.91526	0.99045
487	0.46015	0.51806	0.51509	0.92135	0.9896
486	0.45541	0.51648	0.51484	0.92556	0.98786
485	0.45121	0.51585	0.5158	0.93076	0.98593
484	0.44708	0.51506	0.51704	0.9363	0.9842
483	0.44352	0.51443	0.51718	0.94146	0.9821
482	0.44032	0.51448	0.51789	0.94551	0.97949
481	0.43748	0.51494	0.51994	0.95044	0.97676
480	0.43506	0.51536	0.52122	0.95457	0.97411
479	0.43283	0.51533	0.52243	0.95862	0.97208
478	0.43074	0.51578	0.52374	0.96283	0.96869
477	0.42902	0.51651	0.52513	0.96643	0.96517
476	0.42747	0.5174	0.5267	0.96946	0.96269
475	0.42571	0.51811	0.52846	0.97335	0.95885
474	0.42428	0.5191	0.53026	0.97658	0.95522
473	0.42337	0.52022	0.53284	0.97861	0.95148
472	0.4223	0.52166	0.53485	0.98128	0.94787
471	0.42162	0.52315	0.53654	0.98469	0.94436
470	0.42123	0.5245	0.53842	0.9875	0.94184
469	0.42057	0.52594	0.54074	0.98933	0.93675
468	0.41994	0.52697	0.54272	0.9916	0.93292
467	0.41939	0.52845	0.54462	0.99289	0.92914
466	0.41945	0.53011	0.54621	0.99487	0.92537
465	0.41924	0.532	0.54857	0.99528	0.92058
464	0.41918	0.53362	0.55102	0.99658	0.91609
463	0.41927	0.53538	0.55341	0.99744	0.91066
462	0.41955	0.53723	0.55574	0.99823	0.90711
461	0.41952	0.53871	0.55778	0.99813	0.90156
460	0.41987	0.54119	0.56011	0.99912	0.89623
459	0.42007	0.5431	0.56246	1	0.8909
458	0.42057	0.54502	0.56459	0.99881	0.8868
457	0.42107	0.54698	0.56736	0.99945	0.88073
456	0.42164	0.54901	0.5694	0.99796	0.87685
455	0.42192	0.55087	0.5717	0.99723	0.87227
454	0.42257	0.55302	0.57437	0.99597	0.86624
453	0.42339	0.55536	0.57711	0.99531	0.85891
452	0.42403	0.55775	0.5799	0.99363	0.85421
451	0.42499	0.55988	0.58195	0.99095	0.84833
450	0.42594	0.56206	0.58396	0.98979	0.843
449	0.42685	0.56455	0.5867	0.98656	0.8359
448	0.42745	0.56666	0.58885	0.9851	0.83119
447	0.42886	0.56902	0.59106	0.98283	0.82566
446	0.42994	0.57174	0.59366	0.97949	0.81916
445	0.43104	0.57421	0.59663	0.97713	0.81383
444	0.43186	0.57625	0.59847	0.97296	0.80687
443	0.43328	0.57839	0.60066	0.97063	0.80253
442	0.43475	0.58102	0.60299	0.96528	0.797
441	0.43609	0.58348	0.60567	0.96259	0.7904
440	0.43757	0.58612	0.60813	0.95825	0.78551
439	0.43933	0.58867	0.61088	0.95268	0.78035
438	0.4406	0.59109	0.61414	0.94982	0.77337
437	0.44198	0.59353	0.61619	0.94537	0.76788
436	0.44391	0.59608	0.61871	0.93884	0.76219
435	0.44555	0.59878	0.62066	0.93354	0.75713
434	0.4473	0.6015	0.6236	0.92859	0.75154
433	0.44863	0.60401	0.6257	0.92325	0.7474
432	0.45036	0.60652	0.62865	0.91875	0.74291
431	0.45203	0.60926	0.63098	0.91211	0.73788
430	0.45392	0.61153	0.63253	0.90454	0.73296
429	0.45603	0.61432	0.63565	0.89888	0.7272
428	0.45765	0.61691	0.63808	0.89273	0.72184
427	0.45908	0.61921	0.64028	0.88659	0.71813
426	0.46132	0.62177	0.6431	0.87851	0.71301
425	0.46357	0.62434	0.64588	0.8715	0.7075
424	0.46563	0.62754	0.64851	0.86448	0.70295
423	0.46755	0.63019	0.65053	0.8577	0.70008
422	0.46991	0.63295	0.65266	0.84923	0.69422
421	0.47211	0.63588	0.65573	0.84027	0.68906
420	0.47443	0.63926	0.65695	0.83309	0.68362
419	0.47658	0.64177	0.65898	0.82399	0.6809
418	0.47926	0.64482	0.66203	0.81493	0.67579
417	0.48145	0.6479	0.66441	0.80686	0.67133
416	0.4837	0.65078	0.66722	0.79674	0.66752
415	0.48672	0.65316	0.66974	0.78711	0.66313
414	0.48947	0.65613	0.67234	0.77663	0.66063
413	0.49251	0.65968	0.67467	0.76561	0.6557
412	0.49455	0.66244	0.67696	0.75414	0.6522
411	0.4976	0.66531	0.68024	0.74362	0.64912
410	0.50075	0.66862	0.68283	0.73231	0.64427
409	0.50352	0.67177	0.68539	0.71943	0.63938
408	0.5071	0.67477	0.68734	0.70674	0.63442
407	0.51031	0.67769	0.69012	0.69565	0.63052
406	0.51292	0.68068	0.69276	0.68143	0.62585
405	0.51584	0.68377	0.69547	0.67025	0.6223
404	0.51945	0.68689	0.69836	0.65682	0.61792
403	0.5236	0.68994	0.70164	0.6437	0.61346
402	0.52643	0.6935	0.70435	0.63018	0.60828
401	0.53017	0.6969	0.70582	0.61752	0.60364
400	0.53356	0.69899	0.70841	0.60614	0.59962
399	0.53728	0.7022	0.71193	0.5922	0.59342
398	0.54031	0.70561	0.71447	0.5801	0.58949
397	0.54463	0.70897	0.71706	0.56896	0.58381
396	0.54806	0.71289	0.71969	0.55674	0.5798
395	0.55194	0.71661	0.72256	0.54567	0.57286
394	0.55567	0.71903	0.72474	0.53549	0.56761
393	0.55962	0.72202	0.72722	0.52317	0.56296
392	0.56323	0.72479	0.72972	0.51265	0.5567
391	0.56727	0.72846	0.73256	0.50395	0.55087
390	0.5718	0.73188	0.73563	0.49371	0.54489
389	0.57627	0.7346	0.73742	0.4849	0.53998
388	0.58032	0.73782	0.74015	0.47582	0.53216
387	0.58437	0.7416	0.74261	0.46698	0.52615
386	0.58825	0.74428	0.74526	0.45987	0.52224
385	0.59281	0.74707	0.74759	0.45158	0.5142
384	0.59723	0.75083	0.75079	0.44426	0.50843
383	0.60077	0.75444	0.75381	0.43805	0.50157
382	0.60485	0.75698	0.75561	0.42926	0.49533
381	0.61029	0.76065	0.75887	0.42147	0.4884
380	0.61505	0.76443	0.76074	0.41427	0.48253
379	0.61925	0.76772	0.76458	0.40576	0.47359
378	0.62332	0.76979	0.76776	0.39637	0.46963
377	0.62748	0.77389	0.7709	0.38819	0.46322
376	0.63221	0.77794	0.77328	0.37896	0.4572
375	0.63736	0.78114	0.77526	0.37	0.45307
374	0.64177	0.78533	0.77808	0.36017	0.44768
373	0.64551	0.78873	0.77987	0.34929	0.44184
372	0.65037	0.7912	0.78167	0.33887	0.43592
371	0.65535	0.79519	0.785	0.32711	0.43378
370	0.66183	0.79975	0.78213	0.31719	0.42709
369	0.66584	0.80058	0.78449	0.30459	0.42288
368	0.66916	0.80333	0.78921	0.2924	0.41887
367	0.67474	0.80664	0.79194	0.28074	0.4185
366	0.67833	0.80936	0.79399	0.27201	0.41593
365	0.68261	0.81412	0.79749	0.25985	0.41279
364	0.68773	0.81918	0.80199	0.2521	0.41764
363	0.69398	0.82222	0.80426	0.24161	0.4134
362	0.69754	0.8236	0.80541	0.23674	0.41745
361	0.70202	0.82415	0.80774	0.22827	0.42046
360	0.7054	0.82647	0.80987	0.22201	0.41848
359	0.71125	0.83299	0.81157	0.21615	0.42417
358	0.71432	0.83501	0.81283	0.21451	0.42789
357	0.72024	0.83866	0.81869	0.21009	0.43245
356	0.72358	0.83768	0.82298	0.20882	0.43659
355	0.72953	0.84382	0.82646	0.20522	0.44326
354	0.73445	0.84878	0.82392	0.20366	0.44802
353	0.73871	0.85342	0.82781	0.19996	0.45582
352	0.74547	0.85621	0.83329	0.19203	0.45512
351	0.75222	0.8604	0.83591	0.17873	0.4598
350	0.75762	0.86352	0.84104	0.16437	0.45674

## Sheet: Fig. 3 (all figures)
Reaction kinetics								Conversion yield						Alkene selectivity profile															Light On/Off					Recyclability test
Laser		Heating		Dark					Conversion	Selectivity	SD			Sel.	Alkene (Pd/AuNC))	Pd/AuNC	Alkane ()	SD	Alkene (pCOL-Pd/AuNC)	SD	Alkene (pCOL-Pd/AuNC)	SD	Alkene (Pd/C)	SD	Alkane (Pd/C)	SD								Cycle	Con.	Sel.	SD
0		0		0				Au@hSiO2 (laser On)	1	0	0			10	94	1.13	6	1.13	99	0.3	1	0.3	79	4	21	4			0	0	OFF			1	100	98	1
30	4	40	5	5	1			Pd/Au@hSiO2 (laser On)	100	50	6.3			20	92	1.26	8	1.26	99	0.36	1	0.36	8	3	92	3			1	1				2	100	98	1
53	6	69	8	9	2			pCOL-Pd/Au@hSiO2 (laser on)	100	99	1			30	86	1.98	14	1.98	99	0.35	1	0.35	1	0.5	99	0.5			3	1				3	100	98	1
76	5	92	4	13	2			TAE-Pd/Au@hSiO2 (laser on)	100	68	5.5			40	68	3.23	32	3.23	98	0.76	2	0.76	0	0	100	0			5	2				4	100	98	1
89	4	100	0	16	3			Pd/C (60 C)	100	8	3			50	52	5.68	48	5.68	98	0.86	2	0.86	0	0	100	0			7	3				5	100	98	1
97	2	100	0	18	3									60	26	8.25	74	8.25	98	0.92	2	0.92	0	0	100	0			10	4
100	0	100	0	21	2																								11
100	0	100	0	22	3																								12
																													14	10	ON
																													16	16
																													18	20
																													20	25
																													23	27
																													26	29
																													27	--
																													28	--
																													30	30	OFF
																													32	31
																													35	32
																													37	32
																													39	33
																													40
																													41	--
																													43	40	On
																													45	46
																													48	51
																													50	54
																													53	58
																													55	60
																													58	62

## Sheet: Fig 4 (SERS)
pCOL-PdAu@hSiO2										PdAu@hSiO2										DPASH_pCOL-PdAu@hSiO2
	0 min	5 min	10 min	20 min	30 min	40 min	50 min				0 min	5 min	10 min	20 min	30 min	40 min	50 min				0 min	5 min	10 min	20 min	30 min	40 min	50 min
1523.37	2427.8	2925.6	2388.8	2409.2	2213	1955.4	1772.6			1524.53	0.89892	2.70139	1.99187	0.38289	0.19821	-1.09645	-1.28782			1350.86	-3.87754	7.52351	1.15825	7.30229	12.7752	4.38189	-0.95343
1527.43	2418.6	2901.2	2355	2387	2200.6	1932.8	1741.4			1527.25	-0.59618	4.04553	1.58446	0.72776	-0.45283	-0.84792	-1.9254			1353.65	0	1.7973	2.08342	1.51751	0.76473	7.32247	-9.2692
1531.48	2402.6	2927.4	2351.6	2390.6	2185.8	1921	1764.6			1529.97	0.17066	5.44556	2.2404	1.58501	-0.47151	0.65984	-1.29567			1356.44	10.4041	11.5385	-2.14906	-0.35804	9.40992	4.51167	-1.32532
1535.54	2388.4	2926.2	2354.4	2363.6	2167.4	1940	1752.6			1532.68	-0.02936	4.28382	0.23928	3.03155	0.98989	0.83268	-0.47012			1359.23	1.5336	5.46242	-6.23227	5.2795	11.9184	0.75457	-5.5159
1539.59	2369	2931.6	2317	2323.6	2127.8	1930	1762.6			1535.4	-0.41936	3.75977	-0.69644	3.25565	2.84481	0.16496	0.86256			1362.02	-8.31343	3.68463	2.64035	4.33403	2.49834	0.65581	-4.63521
1543.64	2377.8	2933.2	2331	2328.4	2121.6	1911.2	1758			1538.11	-0.72532	3.26437	-0.44713	2.16844	2.39237	-0.80609	1.25657			1364.81	3.86088	16.0205	4.27568	-0.89066	9.65714	6.32051	0.4225
1547.69	2348.2	2898	2325.8	2303.4	2143.2	1915.6	1733			1540.83	0.16397	2.14565	0.24112	1.28105	1.27176	-1.20607	0.2004			1367.6	12.3544	15.4857	-1.3197	0.30937	12.2028	4.65355	-2.23704
1551.73	2358.8	2891.6	2308	2308.4	2123	1909.8	1753			1543.54	0.04254	-0.09974	0.37665	0.41322	1.19639	-1.48059	0.16258			1370.38	11.465	15.4951	1.46101	8.73789	7.84176	11.3595	4.19206
1555.78	2334.8	2930.8	2310	2306.6	2122.4	1915.6	1733.8			1546.25	0.63877	-0.2866	-0.27761	1.47894	2.74545	-0.7724	0.60582			1373.17	19.8908	17.2614	14.0242	13.3988	13.7743	13.1413	21.7153
1559.82	2332.6	2982.4	2287.6	2317.4	2104	1895	1742.6			1548.96	0.44973	1.06213	0.36136	2.5122	2.15235	0.21574	0.47008			1375.95	34.4296	25.5848	16.4723	25.196	14.0985	16.0975	15.4371
1563.86	2335.2	2965.2	2302.2	2311.6	2133.2	1910.4	1760.6			1551.67	0.86705	2.69528	1.25363	1.7213	0.722	0.00965	-1.23619			1378.73	45.5792	31.6618	15.6036	16.8332	27.4126	20.5267	15.656
1567.9	2371.6	2992	2329.6	2329	2140	1913.8	1751.2			1554.38	0.86238	2.63028	1.61933	-1.34235	0.07067	-0.72775	-0.83302			1381.52	30.2378	39.6894	26.8162	22.6142	26.5151	9.22709	6.56972
1571.93	2373	3039.4	2336.2	2331.6	2167	1913.2	1731.8			1557.09	2.05304	2.32458	1.31285	-0.56427	1.41192	-0.8706	-0.23764			1384.3	66.8032	50.9644	20.0082	23.7419	29.3041	27.4973	10.9755
1575.97	2379.8	3016.8	2369.4	2360.4	2153.4	1913.6	1771			1559.79	1.93924	2.3899	1.59717	1.73575	1.78277	-0.21312	1.04127			1387.07	79.1733	49.9837	28.9777	20.6164	36.3778	33.3357	24.0709
1580	2456.4	3105.4	2416	2431.2	2208.4	1953.4	1797.6			1562.5	0.68115	1.90079	2.02383	1.65218	2.652	0.0448	1.60358			1389.85	73.1461	38.7439	19.6228	29.0366	34.2346	25.5405	13.0534
1584.03	2638.8	3315.4	2579.8	2633.6	2430	2116.2	1856.4			1565.2	0.00475	1.72608	1.61867	1.36237	2.66836	-0.57962	0.44641			1392.63	69.0197	61.7421	23.6418	22.0015	42.2727	28.5105	25.0205
1588.06	3236	3878	3108.8	3301.8	3077.2	2499.8	2078			1567.9	0.52731	3.04606	2.1675	2.47225	1.5549	-0.87768	-0.03603			1395.4	72.892	62.4751	16.8328	30.4105	50.4905	28.3438	27.2696
1592.08	4029.2	4675.6	3792.2	4242	3939.6	3033.4	2401.6			1570.61	1.91477	4.94101	2.50187	3.23342	1.63756	-0.81789	-0.4524			1398.18	67.2609	56.2397	32.6937	29.8625	26.9862	33.5392	33.2984
1596.11	4324.4	4970.8	4003.2	4555	4252.8	3152.2	2533.4			1573.31	2.90447	5.38554	4.23615	2.47467	2.61082	-0.64869	0.46294			1400.95	55.9243	63.5327	42.2229	37.7565	37.5581	35.4948	29.8043
1600.13	3964	4636.4	3701	4071.6	3864.6	2898.8	2428.6			1576	3.59945	4.52563	4.22193	3.42762	2.99773	-1.08712	-0.25868			1403.72	42.1803	60.2512	38.1184	32.5917	52.2044	29.1091	31.1848
1604.15	3227.6	3926.6	3099.4	3309.6	3105.4	2478.8	2135.8			1578.7	3.33703	4.05868	3.29929	2.81536	2.13561	-1.9331	-0.08877			1406.49	49.0269	70.9919	34.0784	23.3672	57.3235	35.6806	27.1374
1608.17	2679.6	3375.4	2632	2726.2	2503.8	2109.4	1875.8			1581.4	2.85458	6.02779	3.00836	2.1866	2.62752	-1.14942	-0.29312			1409.26	54.3621	80.5516	41.201	43.3822	58.3136	53.7079	33.9596
1612.18	2440.8	3173.2	2421.4	2443.4	2258.6	1997.4	1802.8			1584.1	4.67802	8.31615	4.73209	2.9073	2.29366	-0.43308	-0.45465			1412.03	59.3838	99.8275	43.1845	38.5356	51.6732	42.9893	51.549
1616.2	2385.4	3084.8	2343.8	2390.4	2208.2	1942	1782.6			1586.79	9.28466	9.55263	5.6792	5.05195	2.5057	0.11312	-0.25347			1414.8	66.79	107.716	47.1271	41.0266	59.2004	42.5232	52.6032
1620.21	2346.8	3015.2	2327.2	2360.2	2154.4	1912.4	1785			1589.48	16.2233	11.8232	7.63262	6.77217	3.49808	-1.03925	1.51034			1417.56	70.8789	115.915	48.0268	54.4543	70.7937	57.6084	53.6197
1624.22	2326.4	2992.4	2372.4	2384.6	2163.8	1930.8	1766.2			1592.18	22.6797	19.0309	11.2696	9.37955	4.9424	-1.01586	1.70813			1420.33	66.9483	124.72	61.5818	55.5179	71.7512	53.0429	62.696
1628.22	2318.4	2912.2	2327.4	2343	2197.4	1963	1778			1594.87	26.1342	25.619	16.6189	15.1114	5.9046	-0.49658	0.59985			1423.09	84.8962	126.03	62.6902	54.2164	68.6714	55.8254	63.5296
1632.23	2287.2	2888.8	2288.8	2331	2181.4	1953	1761.8			1597.56	23.2984	27.0419	19.3348	16.7766	6.21059	0.25295	1.25969			1425.85	87.3208	143.539	61.4505	58.3488	101.753	54.4545	65.1182
1636.23	2293.4	2838.2	2278.2	2290	2138.8	1916	1745.2			1600.25	16.9325	22.6372	19.8832	14.0896	5.41486	-0.37288	1.75329			1428.62	102.62	166.247	62.4607	63.6146	115.193	64.8285	77.8592
1640.24	2317	2811.6	2246	2278.6	2097.2	1849.2	1734.8			1602.93	10.5367	17.9337	15.5556	11.2734	4.13757	-0.32542	1.18341			1431.38	114.392	207.449	72.9189	77.2125	107.291	66.7459	87.7503
1644.24	2295.6	2775	2223.8	2234.8	2055.8	1856	1701.6			1605.62	7.24822	13.7401	12.6521	11.594	4.13894	-0.31597	0.57282			1434.13	124.234	219.342	94.7234	95.1417	118.145	94.0053	102.889
1648.23	2265.2	2760.4	2199.2	2195	2037.4	1864.2	1706			1608.31	6.35019	11.8055	10.3385	10.2143	3.69344	-0.27301	1.50719			1436.89	147.846	226.324	131.772	98.2016	154.954	109.805	108.773
1652.23	2251.8	2711.8	2165	2157.6	2031.4	1847.6	1708.6			1610.99	5.31711	10.7413	11.4722	7.93458	3.47266	-0.25648	1.12357			1439.65	179.624	264.391	141.964	115.591	192.515	136.044	136.8
1656.22	2260.6	2708.6	2175.4	2158.4	2000.6	1825.8	1691			1613.67	3.10055	12.0108	9.80743	7.62935	3.69683	-0.22055	1.37332			1442.4	222.267	316.641	193.297	153.009	244.227	153.82	170.568
1660.21	2238.6	2668	2146.6	2143.6	1999.8	1812	1710.2			1616.36	1.575	11.7857	9.49869	8.36162	4.90327	-0.66513	0.93919			1445.16	258.672	352.07	219.068	186.455	279.088	206.032	224.673
1664.2	2255	2690.8	2150.6	2161.2	1974.6	1817.4	1672.2			1619.04	1.70635	11.9863	9.80888	8.86874	4.70647	-1.62443	0.18684			1447.91	292.739	399.476	244.278	224.929	325.897	227.478	234.614
1668.19	2256.8	2695.8	2138.4	2136.4	1991	1831.8	1687.6			1621.72	0.86908	12.8013	13.7096	11.3338	5.40374	-0.79265	0.28476			1450.66	323.765	453.455	290.522	240.428	379.252	248.058	270.089
1672.18	2249.8	2677.2	2123.4	2141	1997.4	1828.6	1690.4			1624.4	-0.36805	16.3339	16.1723	13.994	6.06386	-0.76393	1.41002			1453.41	352.847	467.604	313.401	245.352	392.752	252.868	291.194
1676.16	2267.6	2671.2	2155.4	2152.4	1994.4	1833.4	1682			1627.07	-0.982	18.5387	18.96	15.324	6.06415	-0.74105	1.9311			1456.16	332.285	451.722	294.811	253.301	376.194	258.409	283.528
1680.14	2239	2672.6	2160.6	2161.6	1988.4	1810.6	1692			1629.75	-0.14685	18.9501	17.7557	13.7981	5.50196	-0.74967	2.18222			1458.91	286.476	415.903	263.052	228.074	339.678	246.878	247.788
1684.12	2274.2	2695.2	2164.8	2149.6	1971.6	1819.2	1680			1632.42	0.04612	18.2543	14.7423	12.4109	4.46033	-0.44683	1.71473			1461.66	227.919	357.746	205.921	168.669	280.801	193.475	196.771
1688.1	2243	2714.6	2159.4	2146.6	1993	1852.2	1693.4			1635.1	1.41427	15.1886	10.6513	9.84537	4.03083	0.05901	1.02569			1464.41	210.31	289.547	156.317	145.086	211.862	162.796	167.177
1692.08	2250	2667.8	2152.2	2148	1989.2	1837	1689.6			1637.77	1.13775	10.1961	9.42858	8.50463	2.29939	0.38792	1.50645			1467.15	188.95	249.505	132.938	122.424	171.06	117.842	130.301
1696.05	2258.4	2646.2	2156	2158.8	1985.6	1823.8	1689.4			1640.44	0.57676	5.30849	7.46284	7.05168	2.17479	0	1.86264			1469.89	160.534	224.314	114.083	84.4827	145.092	88.6108	103.242
1700.02	2264.8	2639	2129.8	2114.6	1955.2	1812	1674.6			1643.12	-1.18566	3.8375	5.49417	6.38671	2.30009	-1.81897	1.25709			1472.64	154.363	255.974	105.848	84.7602	141.258	93.7004	92.1977
1703.99	2247	2656.6	2135.4	2132.8	1987.4	1800.6	1694.6			1645.79	0.24212	3.43764	4.3884	4.35276	3.55543	-2.82053	0.26396			1475.38	155.333	254.28	115.034	90.8561	137.355	101.21	103.165
1707.96	2230.6	2666.6	2142.6	2131	1986.2	1816.8	1678.8			1648.45	0.686	3.6149	4.17415	2.6643	2.78671	-2.54482	0.78606			1478.12	160.943	241.53	116.038	94.2697	133.781	108.037	98.3429
1711.92	2231.2	2699.6	2123	2122.4	1945.4	1813.4	1674.4			1651.12	1.12033	2.28672	4.38584	1.93583	2.3684	-1.80343	0.16615			1480.86	167.691	240.221	116.058	90.9	132.637	96.2814	107.028
1715.89	2245.2	2659.8	2104.4	2111	1944.4	1807	1661			1653.79	-0.13487	2.63047	3.12073	1.92181	1.32073	-2.47365	-0.06441			1483.6	152.676	246.251	118.293	97.8463	142.319	85.9411	110.018
1719.85	2239	2614.2	2094.2	2117	1935	1782.6	1659.4			1656.45	0.28034	2.07211	2.59892	2.8567	1.37813	-1.6899	0			1486.33	148.994	238.815	93.7403	90.4076	129.626	85.3147	97.3106
1723.81	2246.2	2609.6	2105.4	2094.4	1946.2	1788.2	1665.6			1659.12	0.2202	1.97475	2.47192	2.35784	0.80936	-0.97801	1.34224			1489.07	142.245	209.712	93.6991	71.6832	105.056	87.5006	88.5041
1727.77	2227.6	2607	2102.2	2104.8	1952.4	1777	1673.8			1661.78	1.98746	1.98154	2.35988	1.04829	0.39459	-0.38386	1.67664			1491.8	114.227	145.438	74.4673	59.672	76.2091	73.6977	66.7958
1731.72	2225.6	2600.2	2085.6	2109	1974	1794.6	1642.6			1664.44	1.99926	3.41274	0.40289	1.17679	0.25403	-1.32759	1.63181			1494.54	92.0368	114.69	60.7434	52.2736	62.8822	59.9043	56.1835
1735.68	2204	2602.2	2071.2	2072.4	1949.4	1781.6	1654			1667.1	0.70981	1.55717	-0.94754	1.88347	1.39071	-0.55222	1.08784			1497.27	85.4737	97.5667	48.4254	21.3868	56.5742	40.219	33.9647
1739.63	2208.2	2630.2	2082.8	2066.6	1918.6	1787.8	1671.2			1669.76	-0.54095	-0.59636	-0.50559	1.04284	1.70758	-1.29783	1.34198			1500	73.1356	83.5636	36.312	27.111	25.4834	19.2404	39.7375
1743.58	2191.6	2625.6	2075.8	2067.6	1944.4	1782	1661.8			1672.42	0.20406	-0.41334	1.9488	-0.41077	1.01607	-1.60177	0.54579			1502.73	49.6205	77.2786	35.4011	20.8452	39.4085	27.8673	23.9994
1747.53	2222.8	2604.6	2066.8	2067	1930.2	1786.2	1654.4			1675.08	0.55051	-0.1881	3.41857	0.01115	0.53048	-1.4927	0.67358			1505.46	31.3268	70.6085	22.1914	18.3887	29.7477	34.998	26.8481
1751.47	2223.8	2581	2089.4	2080	1922.8	1789	1641.8			1677.74	0.39551	-0.43503	3.438	1.13132	1.89937	-0.98794	1.0283			1508.19	34.3524	53.8507	10.5809	10.5406	31.8996	12.5313	8.08149
1755.42	2217.6	2623.2	2062	2072.8	1909.8	1765	1644.4			1680.39	0.419	-0.6543	1.44426	1.25828	1.76565	-1.89903	2.42146			1510.91	21.6956	35.2024	26.068	0	26.0625	14.8655	15.2972
1759.36	2218.2	2616.4	2059	2044.6	1920.8	1770	1649			1683.05	0.79517	0.5997	0.72593	0.41765	1.51786	-1.46329	2.31603			1513.64	19.9547	45.6605	37.0511	12.8664	16.335	3.89943	24.4929
1763.3	2226.6	2612.6	2078	2078.6	1942.8	1755	1649			1685.7	1.70969	0.78682	0.39735	-0.17064	0.28747	-0.74652	1.64061			1516.36	10.828	27.4225	12.4284	13.339	-0.68464	11.5317	15.8667
1767.24	2203.2	2593.4	2079.8	2062.6	1915.2	1773.8	1659.4			1688.35	1.17968	0.70125	0.64999	1.57331	1.43161	-0.32604	0.62389			1519.08	10.414	27.4854	8.09847	10.9176	1.20222	5.06082	-2.18406
1771.17	2208.4	2608.4	2075.4	2062.4	1921.8	1789	1651.4			1691	1.31365	0.70568	0.00956	1.51803	1.31314	-0.2791	0.46881			1521.81	2.11072	18.5464	6.65961	2.40164	7.49416	-1.91465	-3.65993
1775.11	2222.4	2608.4	2048	2063	1929.2	1773.8	1656.2			1693.65	0.96297	0.66284	1.16466	0.552	1.97778	-0.42585	1.10117			1524.53	1.91684	20.1028	7.81138	-0.70943	4.69023	-5.69531	12.3395
1779.04	2208.4	2588.6	2078.4	2023.8	1907.4	1763.8	1665.2			1696.3	1.61327	1.08401	2.30673	1.26656	1.51413	-1.40074	0.5896			1527.25	9.13066	20.6517	16.8537	5.98407	1.28953	-0.68158	3.9152
1782.97	2206.2	2597.2	2072	2061.2	1910.2	1765.8	1653			1698.95	0.09882	-0.40805	3.21295	2.3245	1.29078	-1.04675	0.46849			1529.97	8.75042	24.9903	9.7862	3.98172	-1.00899	10.8262	-5.13212
1786.9	2210.8	2601	2070.4	2067.2	1924	1797.2	1646.4			1701.59	1.09096	-0.69635	1.63194	0.62294	-0.57229	-0.63258	0.59507			1532.68	2.97471	22.8158	15.8087	1.38291	-14.6059	9.52751	6.29814
1790.83	2204	2622.2	2053.2	2042.2	1913.6	1785.6	1645.8													1535.4	6.50173	11.1258	18.4209	-8.31268	-5.10231	-4.07789	7.70697
1794.75	2196.4	2572.6	2032.8	2051	1925.6	1783.2	1639.8													1538.11	16.93	14.017	13.9227	2.49448	8.40094	9.10969	5.695
1798.67	2238.2	2611.4	2077	2049.4	1911.2	1771	1663.2													1540.83	15.9578	6.88698	9.01394	0.80407	-0.59686	5.98983	6.46291
1802.59	2212.8	2608.8	2071.6	2060.8	1932.2	1780.8	1660.2													1543.54	14.8836	23.8329	5.7943	-6.48456	7.00314	3.96231	9.31164
1806.51	2204.4	2584.6	2089.8	2061.8	1912.8	1770.6	1658.4													1546.25	14.4058	21.152	15.1636	-4.87186	3.40041	8.12663	7.14171
1810.43	2192.2	2576.8	2073.2	2022.8	1908.2	1786.2	1657.2													1548.96	9.52282	22.8416	5.02157	-3.95801	-1.30621	8.58256	-3.04589
1814.35	2206.8	2593	2056.4	2035.6	1946.2	1780.8	1643.6													1551.67	5.23293	14.1989	10.068	-8.1437	-7.01746	-3.27037	-6.95061
1818.26	2212.8	2610.8	2083.2	2059.4	1906.4	1786.6	1653.4													1554.38	19.4348	11.6213	6.60278	-4.82928	-2.83432	-8.83251	4.32845
1822.17	2215.8	2560.4	2052.6	2039	1929.2	1767.4	1637.8													1557.09	23.7266	8.5059	8.12574	1.48482	6.84257	1.496	1.29189
1826.08	2215.2	2607.6	2046.8	2047.4	1911.6	1772.4	1649.6													1559.79	25.4068	14.3501	7.03648	3.89826	-7.2878	4.21457	-7.05953
1829.99	2220.6	2574.2	2077.2	2053.4	1881.2	1762.8	1638													1562.5	26.7739	10.8512	11.5349	-3.78958	-4.92612	-7.57703	-7.125
1833.89	2184.2	2569.8	2045.6	2040	1916.2	1754.6	1635.8													1565.2	34.7263	14.0065	9.22079	-4.37908	-4.67348	-8.87915	1.2962
1837.79	2226	2583	2056.8	2047	1894.4	1765.6	1649.2													1567.9	43.3625	10.3133	8.29399	-3.37054	-3.13069	-0.59204	2.80475
1841.69	2226.2	2560.2	2034	2025.4	1903.6	1769.4	1666.2													1570.61	51.3808	14.269	14.4542	-3.56455	-8.49843	-7.51621	-13.4985
1845.59	2208.4	2560.4	2057	2027.8	1897.4	1774	1642.6													1573.31	77.6798	16.7711	12.4012	-3.76148	-8.97762	1.848	-7.01299
1849.49	2215.6	2575.6	2030	2029	1896.6	1768	1632.8													1576	91.6578	5.32012	5.33478	-6.96163	-10.4693	-4.69958	-5.23785
1853.39	2214	2571.4	2035.8	2028	1865.8	1745.4	1625.8													1578.7	109.913	20.217	3.85491	-8.16567	1.02607	-4.1594	-3.27245
1857.28	2209.8	2583	2040	2024.2	1884.6	1745.6	1643.8													1581.4	140.145	31.0628	9.76115	-7.07386	-4.39263	-7.33174	0.78395
1861.17	2208.4	2576	2033.6	2024.6	1901.8	1761.8	1640.2													1584.1	187.451	36.8587	13.3535	1.31325	14.5737	2.98291	1.4322
1865.06	2197.4	2563	2059.4	2032.2	1897	1742.2	1618.2													1586.79	241.829	40.8055	6.63157	7.29541	-1.27551	-2.21556	-6.52718
1868.95	2201.8	2582.6	2043.4	2024	1909.8	1755.2	1644													1589.48	303.379	55.2044	20.1953	-4.22801	6.65879	15.7724	-11.5932
1872.84	2211.6	2571.8	2050.4	2005	1896.8	1755	1615.8													1592.18	358.199	69.2566	19.5445	-0.15723	13.1757	1.34634	-4.36554
1876.72	2197	2554.8	2024.4	2037.6	1875.6	1779.2	1641													1594.87	364.087	73.563	21.1788	3.10718	18.9744	-16.3938	-16.8431
1880.6	2230.6	2564.2	2021.6	2044.6	1882.2	1759.4	1635.6													1597.56	349.742	81.6247	17.3981	11.6649	7.85419	-0.84865	-3.92536
1884.48	2233	2580.4	2035	2023.8	1909	1761.2	1650.8													1600.25	324.862	62.3427	12.6022	5.01543	14.214	5.38159	2.18847
1888.36	2215.6	2591.4	2024.8	2035.8	1911.2	1766	1629.6													1602.93	292.946	54.3181	24.5909	14.7585	19.0533	-1.20334	9.99902
1892.24	2228	2581	2039.6	2041	1908	1767	1639.4													1605.62	261.592	49.352	24.064	6.4935	14.0711	-0.60375	0.20694
1896.11	2217	2594.8	2031.4	2041.2	1907.8	1785.6	1647.2													1608.31	262.799	41.1452	13.2212	11.3201	7.96669	1.47983	10.4131
1899.98	2227.2	2579.2	2056.8	2023	1921.4	1780	1655.6													1610.99	237.664	47.599	21.5624	-4.36207	6.13905	5.54731	-4.38175
1903.85	2209.2	2613	2057.6	2052.4	1918.4	1766.2	1647.8													1613.67	221.088	40.6145	20.4875	9.1464	20.3876	9.79808	3.32293
1907.72	2227.8	2591.4	2071.4	2063.4	1921.4	1764.4	1639.2													1616.36	194.368	43.8924	22.4962	8.74532	9.81136	17.8321	-1.87212
1911.59	2222	2574	2053.8	2036.6	1897.6	1760	1648.4													1619.04	156.002	42.734	11.9882	5.83419	19.2096	-7.15111	0.13376
1915.45	2224.4	2613.8	2032	2055.6	1909.8	1776.4	1659.4													1621.72	127.19	35.3403	21.5634	16.7127	11.2814	-0.35183	4.04136
1919.32	2216	2590.6	2031.2	2018.4	1917.2	1765.6	1654.8													1624.4	97.529	44.1123	13.4217	7.2802	14.9262	4.72965	2.85135
1923.18	2242.4	2595.2	2053.6	2047.6	1916.2	1761.4	1667.8													1627.07	65.5185	48.4509	14.3627	5.83646	14.0428	2.09288	-1.33558
1927.04	2220.6	2592.4	2043.2	2047.8	1902.6	1771	1642													1629.75	50.1568	41.0573	18.0864	3.48101	6.23087	-1.9624	-7.31866
1930.89	2250	2592.8	2045.6	2064.4	1898.2	1774.8	1650.4													1632.42	44.2424	52.5325	18.1924	-6.48651	-4.11067	-3.33642	-8.89739
1934.75	2242.4	2594	2045.6	2030.8	1911.8	1764	1645.4													1635.1	39.1737	38.9774	13.7808	8.63345	9.41732	-7.32954	-6.67092
1938.6	2236.2	2580.8	2027	2012.8	1912.6	1760.6	1635.6													1637.77	27.7495	42.8931	17.351	11.7406	19.1142	5.35783	2.66136
1942.45	2250.2	2564	2031	2044.8	1885.8	1776	1647.6													1640.44	29.7686	41.8806	26.9031	18.2344	15.4793	-1.17464	2.70012
1946.3	2245.6	2584.4	2030.2	2039	1894.4	1756.6	1669.8													1643.12	22.5318	33.1409	16.4369	7.51442	2.41142	-1.52713	-3.95387
1950.15	2224.8	2558.6	2021	2021.6	1886.4	1746.8	1630.6													1645.79	14.1403	23.375	11.4521	14.4804	8.21018	0	0
1954	2227	2591.8	2035.6	2040	1888.4	1785.6	1640.2													1648.45	14.895	22.984	11.9486	7.13201	11.5747	0.70652	1.16226
1957.84	2253.4	2551.2	2028.4	2018.4	1927.8	1791	1632													1651.12	12.7972	22.2688	19.9262	3.56928	19.6059	0.99309	0.53222
1961.68	2228.4	2597	2034.4	2022.2	1907	1769	1637.6													1653.79	10.2478	23.0304	14.6855	4.1925	4.70494	0.26015	-8.79087
1965.52	2264	2563.2	2055	2047.8	1908.6	1768	1647.6													1656.45	10.0479	29.1698	11.2271	5.802	17.3726	2.90852	-2.40792
1969.36	2239.4	2568.2	2039.4	2053.2	1897	1756.6	1640.2													1659.12	7.39874	19.1881	11.3513	8.39819	13.01	7.23891	-4.91973
1973.2	2229.6	2569.2	2040.8	2020	1903.4	1775.8	1618													1661.78	10.0012	22.0861	14.9588	10.9811	6.91839	6.05192	4.07291
1977.03	2241	2589	2018	2026.2	1897.4	1747.2	1631.8													1664.44	1.95645	19.865	10.9502	6.25119	15.5988	-0.95185	4.96919
1980.87	2222.6	2568.8	2002.4	2001.2	1887	1755	1629													1667.1	10.9655	14.6257	6.92578	8.20862	5.55211	-2.77173	-2.03175
1984.7	2208.2	2544.4	2031.6	2024	1879.4	1762.6	1642.2													1669.76	5.32949	7.9692	12.6864	2.45378	15.4795	-12.107	-13.0307
1988.53	2234.8	2553.8	2029.8	2024	1911.6	1763.2	1644.8													1672.42	6.04943	1.3964	9.53228	4.0869	2.48217	2.14304	-0.12844
1992.35	2251.4	2564.2	2027.2	2025.2	1911.2	1753.8	1644													1675.08	5.12641	19.1084	21.3641	1.10815	13.6609	-2.62098	-3.52574
1996.18	2230	2554.2	2014.4	2023.6	1896.6	1769.6	1648.2													1677.74	3.26144	15.606	8.38237	1.81796	2.81684	-3.59853	-3.22354
2000	2217.6	2543.2	2031.2	2033.2	1894.8	1748	1669.4													1680.39	7.75563	14.3902	3.18769	8.31647	5.95114	1.41115	-9.72263
2003.82	2226	2547.4	2030.8	2017.4	1889.4	1762.4	1627.8													1683.05	2.30998	7.06143	7.48038	12.9041	2.36482	13.0087	-8.92373
2007.64	2229	2576	2024.8	2012.2	1897.6	1757.2	1655.2													1685.7	3.82557	5.42021	-2.43886	1.68102	7.0588	-4.40519	-6.02771
2011.46	2225	2575.6	2025.6	2017.8	1931.6	1745	1631.2													1688.35	2.00339	18.5672	7.33038	0.24744	-0.76581	-15.1299	-6.53537
2015.27	2223.6	2581.4	2023	2015.2	1880.8	1777.4	1628.4													1691	6.54462	15.6029	6.98883	-6.99622	10.092	-7.96494	-8.34754
2019.09	2251.8	2586.2	2029.6	2007	1907.6	1749.4	1659.4													1693.65	4.05016	2.02764	13.8367	7.15028	-5.1667	-3.90937	-4.76481
2022.9	2237.6	2582.8	2019.4	2017.2	1874.2	1762.8	1647.2													1696.3	1.82115	6.0423	8.77471	9.78717	-10.5409	-8.86282	-8.08828
2026.71	2257.6	2612.2	2041	2046.6	1892.6	1777.8	1661													1698.95	4.35858	12.8472	7.10337	3.61468	16.4706	-5.12446	-2.11842
2030.52	2278	2600	2039.6	2031	1878	1779	1666.6													1701.59	-0.13658	22.2429	0.32306	-5.36681	12.6685	-14.4938	-6.35639
2034.32	2248.2	2589.2	2033	2036.8	1898.2	1761.6	1645.4
2038.13	2269.6	2563	2017	2019.6	1915.4	1740.4	1654.8
2041.93	2252.2	2597	2043.2	2022.6	1889	1757.4	1649
2045.73	2246.2	2588.2	2028.6	2031.8	1899.8	1736	1653.4
2049.53	2263.8	2585.4	2015.4	2012	1890	1794.2	1641.4
2053.33	2251.4	2584	2031	2015	1888.8	1780.6	1644
2057.12	2263.8	2583.6	2036.6	2025.8	1920.4	1762.2	1647
2060.92	2284	2598.4	2015	2042	1917.8	1731.6	1634.2
2064.71	2252.6	2605.2	2018.8	2011.4	1894	1771.4	1655.2
2068.5	2271	2608.6	2029.6	2044.2	1910.4	1774	1667.2
2072.29	2282.4	2592.6	2036.6	2040.4	1904.8	1752	1668.2
2076.07	2269.2	2595	2038	2039.4	1911.2	1751.2	1645.6
2079.86	2268	2584.4	2038.8	2022.2	1916.6	1775.4	1638
2083.64	2271.4	2598.6	2056.6	2033.2	1920.4	1786.8	1668.4
2087.42	2270.4	2579.8	2038.8	2036.6	1910.6	1761.8	1669.2
2091.2	2290.8	2546.8	2038.4	2067	1914.2	1777	1654.2
2094.97	2284.8	2627.4	2020.2	2043.8	1917.6	1778.6	1645
2098.75	2269.6	2609	2019	2043.2	1925.8	1756	1641.8
2102.52	2290.4	2596.8	2059.6	2054.4	1950.6	1767.8	1664
2106.29	2291.2	2615.4	2048.8	2056.8	1936.8	1778.8	1639
2110.06	2277.6	2607.6	2040.6	2055.8	1945.8	1768.8	1637.6
2113.83	2315.6	2614.2	2070.8	2061.6	1932.4	1811.2	1664.8
2117.59	2312.4	2602	2059.2	2055.8	1910.8	1802	1656
2121.36	2292.4	2628.4	2050.2	2052.2	1944.4	1809.4	1669
2125.12	2333	2644.2	2072	2074	1977.4	1797.2	1669.8
2128.88	2362	2687.6	2103.8	2085.4	1982.2	1823.8	1683.2
2132.64	2400.4	2703.4	2130.6	2125.6	2031.6	1839.2	1707.6
2136.39	2457.2	2726.8	2161	2223.6	2096.2	1858.8	1724.8
2140.15	2480.4	2794.4	2226	2277.4	2134.4	1912.8	1739
2143.9	2523.6	2811.6	2247.4	2340.8	2166.4	1949.2	1762.6
2147.65	2536.4	2828.2	2247	2333.4	2204.6	1933.6	1733
2151.4	2509.4	2806	2231.2	2277.8	2161.8	1915.8	1735
2155.15	2478.6	2777.2	2167.6	2223.8	2101.2	1877.2	1720.4
2158.89	2409.2	2694	2132.4	2179.8	2037.6	1841	1701.2
2162.64	2377	2675.8	2113	2126	2023.6	1839.8	1710.6
2166.38	2361.2	2671.2	2099.8	2118	1980.4	1835.4	1680
2170.12	2390	2680.2	2102.8	2115.6	2014.6	1830.2	1679
2173.86	2417.6	2709.8	2129.6	2159.6	2031.6	1846	1681
2177.59	2430.6	2705.6	2176	2202	2060.6	1857.2	1695.4
2181.33	2444	2777.8	2192.2	2247.4	2108.2	1869	1723.8

## Sheet: SI-1
XRD
	(COF-AgNC)
2	2088.34
2.02	1960.57
2.04	2027.89
2.06	2069.97
2.08	2150.23
2.1	2368.61
2.12	2471.34
2.14	2744.41
2.16	3113.21
2.18	3449.7
2.2	3703.5
2.22	4010.4
2.24	4122.06
2.26	4061.53
2.28	3963.22
2.3	4057.82
2.32	4017.01
2.34	4009.93
2.36	3894.21
2.38	3764.75
2.4	3794.3
2.42	3832.43
2.44	3923.7
2.46	3826.56
2.48	3850.97
2.5	3995.87
2.52	3970.41
2.54	3989.41
2.56	4020.96
2.58	4062.84
2.6	3935.36
2.62	3959.8
2.64	4065.76
2.66	4162.1
2.68	4135.38
2.7	4322.53
2.72	4584.6
2.74	4737.15
2.76	4794.81
2.78	4902.48
2.8	4993.43
2.82	4994.87
2.84	5305.65
2.86	5458.12
2.88	5359.51
2.9	5238.12
2.92	5328.91
2.94	5448.1
2.96	5378.49
2.98	5357.18
3	5419.13
3.02	5401.07
3.04	5413.01
3.06	5327.62
3.08	5234.95
3.1	5252.12
3.12	5325.44
3.14	5314.53
3.16	5157.04
3.18	5027.77
3.2	4949.48
3.22	5079.04
3.24	4960.15
3.26	4796.21
3.28	4801.38
3.3	4710.92
3.32	4669.35
3.34	4596.01
3.36	4545.83
3.38	4520.88
3.4	4460.01
3.42	4384.94
3.44	4353.42
3.46	4292.02
3.48	4088.86
3.5	3981.39
3.52	3991.42
3.54	3921.56
3.56	3752.53
3.58	3789.93
3.6	3770.33
3.62	3743.51
3.64	3603.58
3.66	3658.58
3.68	3609.85
3.7	3545.4
3.72	3483.76
3.74	3506.62
3.76	3493.88
3.78	3446.55
3.8	3362.18
3.82	3425.4
3.84	3450.29
3.86	3182.66
3.88	3225.83
3.9	3368.89
3.92	3212.59
3.94	3139.25
3.96	3191.3
3.98	3170.46
4	3079.85
4.02	2953.37
4.04	2922.17
4.06	3026.34
4.08	3155.28
4.1	3072.76
4.12	2919.3
4.14	2856.82
4.16	2938.78
4.18	2994.49
4.2	3032.06
4.22	2941.26
4.24	2923.14
4.26	2944.6
4.28	2927.51
4.3	2863.19
4.32	2814.31
4.34	2832.12
4.36	2846.41
4.38	2781.5
4.4	2640.16
4.42	2535.87
4.44	2545.62
4.46	2544.38
4.48	2674.94
4.5	2771.51
4.52	2700.32
4.54	2625.99
4.56	2605.71
4.58	2591.47
4.6	2654.32
4.62	2594.88
4.64	2526.68
4.66	2538.69
4.68	2593.51
4.7	2541.92
4.72	2581.09
4.74	2702.21
4.76	2696.1
4.78	2592.84
4.8	2595.52
4.82	2530.98
4.84	2478.57
4.86	2605.42
4.88	2679.4
4.9	2656.33
4.92	2485.84
4.94	2575.64
4.96	2773.62
4.98	2679.13
5	2634.78
5.02	2635.05
5.04	2588.01
5.06	2604.17
5.08	2589.26
5.1	2520.49
5.12	2458.33
5.14	2484.49
5.16	2469.91
5.18	2463.05
5.2	2508.13
5.22	2481.87
5.24	2454.34
5.26	2427.29
5.28	2366.66
5.3	2301.49
5.32	2297.02
5.34	2358.82
5.36	2434.89
5.38	2433.68
5.4	2361.42
5.42	2223.47
5.44	2244.76
5.46	2331.11
5.48	2411.53
5.5	2450.28
5.52	2409.41
5.54	2348.2
5.56	2230.64
5.58	2253.77
5.6	2227.21
5.62	2173.4
5.64	2298.43
5.66	2276.34
5.68	2239.16
5.7	2255.05
5.72	2278.88
5.74	2269.55
5.76	2252.87
5.78	2235.61
5.8	2310.68
5.82	2349.31
5.84	2290.56
5.86	2282.54
5.88	2303.73
5.9	2284.97
5.92	2264.55
5.94	2204.26
5.96	2203.81
5.98	2270.79
6	2208.96
6.02	2105.83
6.04	2128.07
6.06	2161.41
6.08	2138.24
6.1	2105.32
6.12	2077.89
6.14	2042.84
6.16	2116.99
6.18	2153.99
6.2	2203.07
6.22	2213.53
6.24	2152.21
6.26	2228.71
6.28	2251.43
6.3	2140.49
6.32	2057.63
6.34	2131.84
6.36	2066.08
6.38	1975.79
6.4	2059.42
6.42	2130.48
6.44	2112.45
6.46	2116.12
6.48	2168.99
6.5	2087.19
6.52	2046.04
6.54	2093.19
6.56	2175.78
6.58	2144.64
6.6	2047.4
6.62	2004.55
6.64	2045.54
6.66	2064.19
6.68	2052.87
6.7	1983.74
6.72	1946.75
6.74	2046.94
6.76	2040.9
6.78	1944.44
6.8	1900.97
6.82	1983.14
6.84	2081.67
6.86	2121
6.88	2124.68
6.9	2077.22
6.92	2076.82
6.94	2123.61
6.96	2045.95
6.98	1981.33
7	1973.14
7.02	1974.71
7.04	1961.2
7.06	1979.77
7.08	2055.21
7.1	2035.11
7.12	2001.35
7.14	2033.07
7.16	2055.8
7.18	2127.37
7.2	2134.97
7.22	2014.48
7.24	2008.53
7.26	2091.19
7.28	2063.8
7.3	1939.7
7.32	1921.15
7.34	1969.25
7.36	1980.42
7.38	2008.44
7.4	2103.65
7.42	2100.68
7.44	2078.95
7.46	2148.57
7.48	2088.29
7.5	2062.31
7.52	2107.48
7.54	2125.47
7.56	2091.94
7.58	2075.09
7.6	2087.15
7.62	2040.92
7.64	1979.08
7.66	2044.6
7.68	2063.39
7.7	2010.54
7.72	1922.38
7.74	1913.18
7.76	1979.39
7.78	2054.69
7.8	2027.06
7.82	2014.79
7.84	2073.84
7.86	1985.91
7.88	1950.07
7.9	1892.49
7.92	1880.6
7.94	1912.68
7.96	1965.72
7.98	2016.9
8	1923.95
8.02	1905.46
8.04	2022.2
8.06	1990.7
8.08	1963.8
8.1	1987.99
8.12	1962.31
8.14	2024.49
8.16	2015.19
8.18	1978.95
8.2	2041.24
8.22	2029.7
8.24	1966.75
8.26	1948.01
8.28	1954.02
8.3	1923.34
8.32	1936.97
8.34	2041.33
8.36	2116.41
8.38	2007.34
8.4	1881.11
8.42	1871.04
8.44	1928.57
8.46	2045.64
8.48	2046.02
8.5	2014.6
8.52	1962.79
8.54	1900.07
8.56	1875.07
8.58	1850.06
8.6	1893.48
8.62	1879.49
8.64	1822.85
8.66	1820.9
8.68	1868.49
8.7	1927.11
8.72	2008.03
8.74	2079.22
8.76	2041.73
8.78	1981.37
8.8	1854.4
8.82	1887.2
8.84	1964.68
8.86	1943.7
8.88	1939.63
8.9	1908.34
8.92	1883.37
8.94	1835.45
8.96	1858.27
8.98	1885.44
9	1893.72
9.02	1925
9.04	1906.26
9.06	1829.19
9.08	1777.08
9.1	1866.65
9.12	1916.67
9.14	1827.08
9.16	1787.5
9.18	1852.1
9.2	1847.89
9.22	1902.15
9.24	1999.99
9.26	1964.56
9.28	1887.45
9.3	1816.64
9.32	1868.83
9.34	1877
9.36	1799.98
9.38	1831.31
9.4	1885.43
9.42	1837.4
9.44	1797.95
9.46	1843.8
9.48	1831.18
9.5	1827.15
9.52	1923.04
9.54	1853.9
9.56	1775.11
9.58	1881.37
9.6	1908.27
9.62	1874.99
9.64	1879.18
9.66	1893.77
9.68	1856.14
9.7	1743.58
9.72	1764.81
9.74	1866.7
9.76	1900.05
9.78	1899.95
9.8	1862.46
9.82	1898.05
9.84	1891.52
9.86	1789.47
9.88	1743.74
9.9	1785.53
9.92	1804.1
9.94	1758.28
9.96	1773.01
9.98	1808.33
10	1799.98
10.02	1808.38
10.04	1866.77
10.06	1803.9
10.08	1710.44
10.1	1756.34
10.12	1820.9
10.14	1833.3
10.16	1795.79
10.18	1843.91
10.2	1835.24
10.22	1804.27
10.24	1879.23
10.26	1918.77
10.28	1914.56
10.3	1858.25
10.32	1860.5
10.34	1891.64
10.36	1787.34
10.38	1760.52
10.4	1854.21
10.42	1810.31
10.44	1745.85
10.46	1814.66
10.48	1922.97
10.5	1904.1
10.52	1858.36
10.54	1835.38
10.56	1870.89
10.58	1954.17
10.6	1891.63
10.62	1864.6
10.64	1866.65
10.66	1820.83
10.68	1841.67
10.7	1816.67
10.72	1777.08
10.74	1785.42
10.76	1785.41
10.78	1847.88
10.8	1822.98
10.82	1831.16
10.84	1858.4
10.86	1816.64
10.88	1843.74
10.9	1822.96
10.92	1856.14
10.94	1877.16
10.96	1798
10.98	1739.62
11	1754.09
11.02	1804.12
11.04	1822.91
11.06	1808.38
11.08	1772.98
11.1	1841.37
11.12	1887.65
11.14	1835.46
11.16	1775.2
11.18	1770.64
11.2	1785.56
11.22	1808.08
11.24	1789.94
11.26	1764.34
11.28	1824.93
11.3	1901.72
11.32	1916.96
11.34	1839.75
11.36	1841.48
11.38	1887.39
11.4	1897.96
11.42	1964.07
11.44	1880.32
11.46	1793.2
11.48	1856.33
11.5	1790.04
11.52	1797.38
11.54	1860.43
11.56	1870.72
11.58	1833.79
11.6	1816.36
11.62	1802.55
11.64	1747.98
11.66	1751.98
11.68	1811.97
11.7	1813.04
11.72	1774.86
11.74	1764.85
11.76	1803.43
11.78	1817.27
11.8	1789.3
11.82	1828.95
11.84	1819.1
11.86	1830.72
11.88	1938.65
11.9	1854.26
11.92	1777.98
11.94	1780.38
11.96	1753.3
11.98	1849.43
12	1815.72
12.02	1772.42
12.04	1871.8
12.06	1851.52
12.08	1817.72
12.1	1848.46
12.12	1812.57
12.14	1877.89
12.16	1888.65
12.18	1880.19
12.2	1917.07
12.22	1814.12
12.24	1759.8
12.26	1834.53
12.28	1864.88
12.3	1835.72
12.32	1847.34
12.34	1868.88
12.36	1937.88
12.38	1916.89
12.4	1836.92
12.42	1834.02
12.44	1767.56
12.46	1779.99
12.48	1863.82
12.5	1885.68
12.52	1881.09
12.54	1893.59
12.56	1908.12
12.58	1876.11
12.6	1798.88
12.62	1790.86
12.64	1804.63
12.66	1769.28
12.68	1810.7
12.7	1860.85
12.72	1837.75
12.74	1788.76
12.76	1832.67
12.78	1872.52
12.8	1840.88
12.82	1840.45
12.84	1828.62
12.86	1839.79
12.88	1793.06
12.9	1790.26
12.92	1779.02
12.94	1746.97
12.96	1871.47
12.98	1922.77
13	1834.54
13.02	1866.22
13.04	1851.26
13.06	1770.36
13.08	1841.44
13.1	1902.16
13.12	1835.95
13.14	1806.68
13.16	1788.02
13.18	1814.76
13.2	1910.67
13.22	1840.29
13.24	1834.68
13.26	1878.24
13.28	1838.04
13.3	1830.97
13.32	1861.39
13.34	1861.63
13.36	1883.05
13.38	1923.59
13.4	1814.98
13.42	1785.95
13.44	1840.88
13.46	1870
13.48	1887.76
13.5	1869.19
13.52	1935.84
13.54	1889.73
13.56	1803.95
13.58	1849.83
13.6	1893.86
13.62	1808.78
13.64	1718.64
13.66	1848.95
13.68	1950.3
13.7	1849.05
13.72	1824.88
13.74	1902.06
13.76	1892.54
13.78	1914.09
13.8	1913.65
13.82	1775.48
13.84	1760.53
13.86	1880.06
13.88	1933.89
13.9	1864.03
13.92	1907.88
13.94	1909.36
13.96	1896.97
13.98	1909.19
14	1899.09
14.02	1975.54
14.04	1906.31
14.06	1925.06
14.08	1970.56
14.1	1941.37
14.12	1953.92
14.14	1940.52
14.16	1989.36
14.18	2009.5
14.2	1970.37
14.22	1963.25
14.24	1991.07
14.26	1914.98
14.28	1807.01
14.3	1871.09
14.32	1952.55
14.34	1924.64
14.36	1951.98
14.38	1979.79
14.4	1983.96
14.42	2016.04
14.44	1991.99
14.46	2000.93
14.48	2014.75
14.5	1968.44
14.52	1930.07
14.54	1907.58
14.56	1835.74
14.58	1897.74
14.6	1998.79
14.62	2031.36
14.64	2071.9
14.66	2035.49
14.68	2006.43
14.7	1990.86
14.72	1897.13
14.74	1836.43
14.76	1912.92
14.78	1992.44
14.8	1904.59
14.82	1814.32
14.84	1952.15
14.86	2011.78
14.88	1967.53
14.9	1955.96
14.92	1955.07
14.94	1918.95
14.96	1937.36
14.98	2084.66
15	2161.98
15.02	2058.11
15.04	2037.5
15.06	1926.99
15.08	1903.95
15.1	2090.28
15.12	2118.24
15.14	2036.23
15.16	1953.49
15.18	1959.53
15.2	2001.33
15.22	1991.22
15.24	2016.28
15.26	2047.24
15.28	1987.38
15.3	1933.83
15.32	1948.61
15.34	1915.28
15.36	1858.42
15.38	1853.09
15.4	1960.06
15.42	1982.04
15.44	1994.69
15.46	2104.72
15.48	2168.14
15.5	2132.12
15.52	2085.82
15.54	2020.33
15.56	1997.81
15.58	2046.65
15.6	2045.54
15.62	2045.61
15.64	2021.05
15.66	2015.37
15.68	2125.22
15.7	2113.66
15.72	2043.71
15.74	2131.51
15.76	2128.3
15.78	2037.34
15.8	2035.16
15.82	2023.13
15.84	2071.39
15.86	2122.64
15.88	2139.92
15.9	2005.4
15.92	1986.2
15.94	2059.47
15.96	2055.39
15.98	2091.22
16	2109.45
16.02	2090.5
16.04	2141.15
16.06	2163.66
16.08	2061.91
16.1	2061.82
16.12	2079.36
16.14	2008.78
16.16	2058.39
16.18	2048.77
16.2	2116.89
16.22	2199.38
16.24	2128.03
16.26	2037.38
16.28	2066.53
16.3	1991.55
16.32	1905.46
16.34	2032.31
16.36	2131.57
16.38	2160.8
16.4	2167.3
16.42	2081.59
16.44	2050.85
16.46	2096
16.48	2065.57
16.5	2016.51
16.52	2050.29
16.54	2101.27
16.56	2101.87
16.58	2042.1
16.6	2124.3
16.62	2117.34
16.64	2122.61
16.66	2073.34
16.68	2088.33
16.7	2162.8
16.72	2135.34
16.74	2032.66
16.76	1961.51
16.78	2072.73
16.8	2221.07
16.82	2162.52
16.84	2161.93
16.86	2167.82
16.88	2037
16.9	2038.53
16.92	2176.32
16.94	2181.1
16.96	2082.16
16.98	2028.1
17	2005.46
17.02	1958.38
17.04	2005.35
17.06	2003.96
17.08	2025.26
17.1	2010.59
17.12	2100.97
17.14	2050.21
17.16	2043.24
17.18	2177.43
17.2	2110.57
17.22	2091.9
17.24	2155.77
17.26	2132.52
17.28	2114.99
17.3	2134.09
17.32	2198.44
17.34	2149.94
17.36	2188.27
17.38	2200.05
17.4	2159.38
17.42	2095.19
17.44	2100.45
17.46	2135.26
17.48	2096.71
17.5	2060.44
17.52	2025.63
17.54	2050.75
17.56	2077.98
17.58	2082.18
17.6	2067.79
17.62	2127.9
17.64	2137.17
17.66	2115.55
17.68	2133.33
17.7	2164.14
17.72	2125.05
17.74	1958.39
17.76	1930.27
17.78	1943.82
17.8	1956.27
17.82	1986.77
17.84	2040.6
17.86	2129.11
17.88	2008.35
17.9	2014.99
17.92	2085.55
17.94	2121.35
17.96	2173.65
17.98	2170.99
18	2105.74
18.02	2060.51
18.04	2096.17
18.06	2151.73
18.08	2096.04
18.1	2026.59
18.12	2145.47
18.14	2172.88
18.16	2124.82
18.18	2118.94
18.2	2203.11
18.22	2165.62
18.24	2062.05
18.26	2020.13
18.28	2090.82
18.3	2023.38
18.32	2068.04
18.34	2107.85
18.36	2056.69
18.38	2004.96
18.4	2037.04
18.42	2052.26
18.44	2062.45
18.46	2046.27
18.48	2071.98
18.5	2114.61
18.52	2213.04
18.54	2065.73
18.56	2084.82
18.58	2176.06
18.6	2134.07
18.62	2149.64
18.64	2162.15
18.66	2080.72
18.68	2111.51
18.7	2236.61
18.72	2261.11
18.74	2205.14
18.76	2149.01
18.78	2132.49
18.8	2129.39
18.82	2052.25
18.84	2003.91
18.86	2030.67
18.88	1995.46
18.9	2044.71
18.92	2048.02
18.94	2128.76
18.96	2153.91
18.98	2129.63
19	2077.95
19.02	2014.02
19.04	1981.09
19.06	2054.13
19.08	2142.48
19.1	2115
19.12	2162.39
19.14	2217.07
19.16	2171.79
19.18	2205.49
19.2	2037.41
19.22	1962.34
19.24	1965.69
19.26	2022.02
19.28	2077.45
19.3	2097.03
19.32	2126.49
19.34	2035.95
19.36	2072.05
19.38	2156.81
19.4	2152.93
19.42	2158.16
19.44	2120.43
19.46	2084.82
19.48	2085.96
19.5	2046.95
19.52	2060.33
19.54	2106.39
19.56	2085.45
19.58	2202.4
19.6	2108.45
19.62	2133.27
19.64	2088.89
19.66	2073.64
19.68	1990.37
19.7	1987.22
19.72	2073.81
19.74	1994.6
19.76	1937.71
19.78	1890.35
19.8	1936.68
19.82	2044.6
19.84	2068.66
19.86	2162.42
19.88	2127.34
19.9	2046.99
19.92	2065.31
19.94	2057.09
19.96	2037.74
19.98	2059.87
20	2116.14
20.02	2079.93
20.04	2044.41
20.06	1894.34
20.08	1961.31
20.1	2089.01
20.12	2080.68
20.14	2117.4
20.16	2208.33
20.18	2184.58
20.2	2087.24
20.22	2000.64
20.24	2044.91
20.26	2073.93
20.28	2033.76
20.3	2002.12
20.32	2040.91
20.34	2012.65
20.36	2084.17
20.38	2005.32
20.4	1944.27
20.42	2037.36
20.44	2001.05
20.46	2072.11
20.48	1982.48
20.5	1905.58
20.52	1988.29
20.54	1944.78
20.56	1953.07
20.58	1926.42
20.6	1962.12
20.62	1989.74
20.64	2018.24
20.66	2005.92
20.68	2058.33
20.7	2040.84
20.72	2003.74
20.74	2008.77
20.76	1956.55
20.78	1867.79
20.8	1898.77
20.82	1885.97
20.84	1911.72
20.86	2009.53
20.88	1935.55
20.9	1962.49
20.92	2128.46
20.94	2017.73
20.96	2086.61
20.98	2070.5
21	1943.54
21.02	1961.95
21.04	1929.94
21.06	1829.17
21.08	1865.08
21.1	2016.28
21.12	2136.28
21.14	1988.18
21.16	1853.49
21.18	1944.39
21.2	2049.38
21.22	2103.08
21.24	2173.2
21.26	2034.37
21.28	1942.62
21.3	1903.33
21.32	1941.48
21.34	1919.56
21.36	1834.96
21.38	1928.42
21.4	1962.86
21.42	1924.28
21.44	1997.9
21.46	1951.22
21.48	2001.19
21.5	2039.78
21.52	2006.1
21.54	1919.25
21.56	1985.52
21.58	2004.72
21.6	1965.73
21.62	2035.23
21.64	2111.69
21.66	2117.49
21.68	2074.97
21.7	1976.68
21.72	1978.25
21.74	2009.05
21.76	1914.14
21.78	1836.4
21.8	1897.94
21.82	2016.91
21.84	1916.83
21.86	2087.89
21.88	1971.92
21.9	1929.62
21.92	1826.94
21.94	1921.36
21.96	1957.97
21.98	1947.56
22	2018.6
22.02	1978.74
22.04	1931.51
22.06	1987.69
22.08	1998.64
22.1	1917.68
22.12	1932.45
22.14	1994.76
22.16	1933.3
22.18	1851.01
22.2	1924.9
22.22	1958.55
22.24	1873.93
22.26	1900.81
22.28	1926.49
22.3	1866.2
22.32	1949.82
22.34	1950.61
22.36	1876.01
22.38	1897.35
22.4	1953.16
22.42	1929.91
22.44	1867.67
22.46	1885.81
22.48	1918.4
22.5	1876.79
22.52	1886.93
22.54	1856.36
22.56	1864.76
22.58	1914.46
22.6	1930.61
22.62	1981.99
22.64	2026.4
22.66	1977.03
22.68	2009.55
22.7	1987.22
22.72	2048.78
22.74	1912.28
22.76	1843.58
22.78	1872.82
22.8	1960.42
22.82	1997.72
22.84	2006.05
22.86	1964.62
22.88	1800.93
22.9	1822.82
22.92	1881.92
22.94	1852.31
22.96	1836.07
22.98	1911.53
23	1945.76
23.02	1981.4
23.04	1988.67
23.06	1910.62
23.08	1846.37
23.1	1905.62
23.12	1875.14
23.14	1796.41
23.16	1805.67
23.18	1873.25
23.2	1850.12
23.22	1959.22
23.24	1915.79
23.26	1773.28
23.28	1879.41
23.3	1844.67
23.32	1890.11
23.34	1905.19
23.36	1914.64
23.38	1854.36
23.4	1810.99
23.42	1939.76
23.44	1896.6
23.46	1900.29
23.48	1944.71
23.5	1876.01
23.52	1943.32
23.54	1922.47
23.56	1914.95
23.58	2049.21
23.6	1993.5
23.62	1937.24
23.64	1995.41
23.66	1886.77
23.68	1853.64
23.7	1811.35
23.72	1829.26
23.74	1734.88
23.76	1833.81
23.78	1821.65
23.8	1981.74
23.82	1967.08
23.84	1914.4
23.86	1856.12
23.88	1940.08
23.9	1888.52
23.92	1930.72
23.94	1964.57
23.96	2059.45
23.98	1915.81
24	1741.25
24.02	1751.27
24.04	1871.59
24.06	1800.76
24.08	1780.87
24.1	1707.19
24.12	1841.49
24.14	1810.8
24.16	1921.24
24.18	1830.38
24.2	1779.59
24.22	1883.55
24.24	1906.35
24.26	1889.17
24.28	1757.61
24.3	1776.4
24.32	1869.05
24.34	1832.7
24.36	1954.15
24.38	1747.58
24.4	1655.78
24.42	1765.27
24.44	1783.36
24.46	1884.11
24.48	1788.67
24.5	1909.18
24.52	1852.05
24.54	1851.63
24.56	1799.21
24.58	1822.05
24.6	1842.63
24.62	1823.5
24.64	1891.16
24.66	1709.86
24.68	1697.81
24.7	1715.53
24.72	1774.99
24.74	1871.31
24.76	1812.98
24.78	1938.44
24.8	1742.61
24.82	1777.18
24.84	1808.71
24.86	1788.76
24.88	1790.83
24.9	1769.35
24.92	1813.29
24.94	1855.21
24.96	1921.69
24.98	1837.71
25	1756.22
25.02	1850.11
25.04	1888.6
25.06	1818.45
25.08	1788.14
25.1	1707.02
25.12	1802.93
25.14	1827.26
25.16	1845.18
25.18	1707.88
25.2	1691.8
25.22	1761.69
25.24	1705.87
25.26	1726.27
25.28	1787.5
25.3	1777.45
25.32	1724.71
25.34	1811.34
25.36	1836.39
25.38	1700.94
25.4	1752.2
25.42	1701.12
25.44	1815.47
25.46	1772.24
25.48	1735.59
25.5	1805.7
25.52	1776.52
25.54	1699.48
25.56	1702.03
25.58	1736.6
25.6	1694.29
25.62	1849.33
25.64	1755.17
25.66	1765
25.68	1776.38
25.7	1725.99
25.72	1727.94
25.74	1702.61
25.76	1809.4
25.78	1749.36
25.8	1709.16
25.82	1672.42
25.84	1588.44
25.86	1603.32
25.88	1670.87
25.9	1735.65
25.92	1712.59
25.94	1648.11
25.96	1664.86
25.98	1651.79
26	1660.43
26.02	1626.89
26.04	1776.75
26.06	1734.33
26.08	1837.47
26.1	1727.45
26.12	1705.26
26.14	1640.4
26.16	1631.68
26.18	1659.57
26.2	1705.03
26.22	1664.36
26.24	1567.88
26.26	1589.64
26.28	1689.9
26.3	1707.74
26.32	1653.85
26.34	1577.07
26.36	1639.05
26.38	1657.23
26.4	1692.82
26.42	1730.76
26.44	1578.05
26.46	1571.48
26.48	1624.5
26.5	1665.05
26.52	1685.54
26.54	1631.19
26.56	1729.63
26.58	1610.52
26.6	1719.79
26.62	1671.1
26.64	1759.85
26.66	1673.21
26.68	1567.69
26.7	1659.11
26.72	1490.08
26.74	1668.61
26.76	1693.59
26.78	1713.81
26.8	1672.24
26.82	1579.72
26.84	1479.64
26.86	1443.09
26.88	1576.92
26.9	1695.21
26.92	1540.04
26.94	1728.75
26.96	1609.9
26.98	1572.15
27	1533.62
27.02	1541.12
27.04	1592.49
27.06	1613.41
27.08	1736.7
27.1	1602.58
27.12	1582.84
27.14	1642.67
27.16	1711.89
27.18	1583.07
27.2	1699.12
27.22	1553.67
27.24	1552.13
27.26	1653.69
27.28	1649.37
27.3	1704.62
27.32	1638.46
27.34	1577.91
27.36	1487.34
27.38	1562.5
27.4	1638.37
27.42	1650.12
27.44	1574.37
27.46	1559
27.48	1490.45
27.5	1466.07
27.52	1461.03
27.54	1599.81
27.56	1595.08
27.58	1580.66
27.6	1609.02
27.62	1531
27.64	1484.46
27.66	1604.17
27.68	1601.28
27.7	1534
27.72	1547.71
27.74	1495.98
27.76	1606.2
27.78	1651.43
27.8	1474.13
27.82	1557.51
27.84	1423.85
27.86	1506.37
27.88	1453.15
27.9	1548.1
27.92	1615.88
27.94	1585.7
27.96	1399.91
27.98	1532.97
28	1518.73
28.02	1446.63
28.04	1474.34
28.06	1450.43
28.08	1465.84
28.1	1435.94
28.12	1539.14
28.14	1436.15
28.16	1556.07
28.18	1456.26
28.2	1552.57
28.22	1477.1
28.24	1581.32
28.26	1473.74
28.28	1406.64
28.3	1549.12
28.32	1495.83
28.34	1496.74
28.36	1557.12
28.38	1472.24
28.4	1577.54
28.42	1445.6
28.44	1424.87
28.46	1412.95
28.48	1458.11
28.5	1432.88
28.52	1381.03
28.54	1629.19
28.56	1631.89
28.58	1388.05
28.6	1495.53
28.62	1425.04
28.64	1437.55
28.66	1454.1
28.68	1416.62
28.7	1370.85
28.72	1424.97
28.74	1479.1
28.76	1412.64
28.78	1395.88
28.8	1358.47
28.82	1466.19
28.84	1421.07
28.86	1350.42
28.88	1345.86
28.9	1548.45
28.92	1434.31
28.94	1367.28
28.96	1482.17
28.98	1413.26
29	1416.62
29.02	1457.82
29.04	1425.44
29.06	1540.04
29.08	1426.72
29.1	1392.18
29.12	1436.75
29.14	1331.02
29.16	1333.26
29.18	1517.33
29.2	1336.98
29.22	1374.15
29.24	1350.53
29.26	1407.06
29.28	1375.76
29.3	1391.28
29.32	1424.19
29.34	1437.19
29.36	1364.43
29.38	1382.78
29.4	1277.97
29.42	1436.97
29.44	1433.58
29.46	1534.4
29.48	1501.14
29.5	1471.75
29.52	1430.51
29.54	1396.93
29.56	1403.88
29.58	1363.94
29.6	1318.29
29.62	1328.71
29.64	1349.23
29.66	1394.11
29.68	1299.68
29.7	1391.91
29.72	1479.83
29.74	1351.44
29.76	1317.88
29.78	1432.38
29.8	1405.61
29.82	1312.55
29.84	1383.96
29.86	1367.62
29.88	1370.64
29.9	1390.68
29.92	1463.07
29.94	1347.76
29.96	1294.14
29.98	1398.51
30	1297.41
30.02	1382.53
30.04	1395.39
30.06	1214.4
30.08	1377.56
30.1	1395.38
30.12	1344.69
30.14	1510.7
30.16	1344.09
30.18	1435.37
30.2	1363.24
30.22	1229.04
30.24	1287.38
30.26	1252.55
30.28	1328.16
30.3	1380.19
30.32	1324.81
30.34	1324.73
30.36	1441.85
30.38	1399.41
30.4	1314.17
30.42	1296.68
30.44	1466.64
30.46	1289.11
30.48	1387.39
30.5	1353.24
30.52	1350
30.54	1280.42
30.56	1309.76
30.58	1378.11
30.6	1352.49
30.62	1388.53
30.64	1357.02
30.66	1300.32
30.68	1349.63
30.7	1342.65
30.72	1253.43
30.74	1333.99
30.76	1253.58
30.78	1341.5
30.8	1315.59
30.82	1247.56
30.84	1318
30.86	1374.58
30.88	1222.94
30.9	1345.39
30.92	1350.72
30.94	1296.79
30.96	1261.29
30.98	1375.95
31	1334.43
31.02	1340.53
31.04	1262.19
31.06	1250.38
31.08	1287.78
31.1	1238.82
31.12	1335.16
31.14	1293.08
31.16	1332.68
31.18	1277.31
31.2	1338.49
31.22	1308.28
31.24	1255.39
31.26	1253.75
31.28	1302.86
31.3	1394.41
31.32	1385.47
31.34	1357.18
31.36	1298.17
31.38	1217.08
31.4	1338.76
31.42	1279.7
31.44	1248.52
31.46	1253.27
31.48	1298.73
31.5	1259.64
31.52	1165.2
31.54	1161.58
31.56	1262.42
31.58	1271.3
31.6	1160.01
31.62	1212.27
31.64	1183.95
31.66	1319.18
31.68	1389.04
31.7	1263.42
31.72	1275.23
31.74	1246.12
31.76	1241.67
31.78	1300.31
31.8	1231.43
31.82	1275.72
31.84	1308.92
31.86	1283.28
31.88	1213.48
31.9	1233.34
31.92	1288.5
31.94	1259.43
31.96	1235.98
31.98	1280.57
32	1272.98
32.02	1325.24
32.04	1333.33
32.06	1260.92
32.08	1293.41
32.1	1256.63
32.12	1275.28
32.14	1185.36
32.16	1286.19
32.18	1343.79
32.2	1292.42
32.22	1143.11
32.24	1181.9
32.26	1234.73
32.28	1166.36
32.3	1261.65
32.32	1239.79
32.34	1379.97
32.36	1254.09
32.38	1236.31
32.4	1201.83
32.42	1210.09
32.44	1216.06
32.46	1252.24
32.48	1187.24
32.5	1231.82
32.52	1262.95
32.54	1170.95
32.56	1310.01
32.58	1227.8
32.6	1194.19
32.62	1297.64
32.64	1277.84
32.66	1291.99
32.68	1235.94
32.7	1277.8
32.72	1248.82
32.74	1248.69
32.76	1218.4
32.78	1177.42
32.8	1198.87
32.82	1228.67
32.84	1219.34
32.86	1276.08
32.88	1161.79
32.9	1168.9
32.92	1143.63
32.94	1179.29
32.96	1277.97
32.98	1240.21
33	1211.8
33.02	1218.74
33.04	1179.23
33.06	1181.22
33.08	1276.78
33.1	1275.09
33.12	1122.28
33.14	1291.86
33.16	1281.61
33.18	1201.92
33.2	1297.65
33.22	1286.44
33.24	1296.35
33.26	1327.46
33.28	1281.88
33.3	1226.28
33.32	1096.83
33.34	1262.4
33.36	1177.71
33.38	1208.05
33.4	1207.19
33.42	1200.76
33.44	1097.84
33.46	1078.4
33.48	1140.36
33.5	1242.47
33.52	1123.38
33.54	1166.25
33.56	1122.37
33.58	1111.72
33.6	1136.17
33.62	1104.51
33.64	1163.34
33.66	1094.87
33.68	1108.69
33.7	1227.74
33.72	1210.45
33.74	1189.92
33.76	1224.42
33.78	1236.69
33.8	1173.84
33.82	1148.29
33.84	1152.52
33.86	1190.92
33.88	1193.32
33.9	1131.62
33.92	1050.01
33.94	1119.9
33.96	1224.83
33.98	1212.6
34	1200.85
34.02	1136.96
34.04	1107.58
34.06	1230.01
34.08	1199.63
34.1	1117.22
34.12	1116.51
34.14	1140.63
34.16	1198.58
34.18	1182.86
34.2	1181.58
34.22	1140.59
34.24	1273.7
34.26	1243.58
34.28	1192.21
34.3	1150.58
34.32	1180.94
34.34	1217.83
34.36	1234.8
34.38	1250.56
34.4	1179.16
34.42	1223.49
34.44	1189.59
34.46	1158.74
34.48	1095.68
34.5	1134.36
34.52	1159.73
34.54	1172.22
34.56	1152.34
34.58	1174.94
34.6	1131.63
34.62	1219.98
34.64	1285.48
34.66	1121.8
34.68	1090.15
34.7	1243.81
34.72	1165.37
34.74	1174.12
34.76	1158.62
34.78	1198.08
34.8	1142.05
34.82	1197.62
34.84	1195.26
34.86	1158.76
34.88	1140.43
34.9	1137.5
34.92	1188.46
34.94	1185.08
34.96	1268.18
34.98	1184.66
35	1153.17
35.02	1166.85
35.04	1180.34
35.06	1173.84
35.08	1177.16
35.1	1261.3
35.12	1281.19
35.14	1209.8
35.16	1247.36
35.18	1235.19
35.2	1212.42
35.22	1195.77
35.24	1194.81
35.26	1264.83
35.28	1202.9
35.3	1162.48
35.32	1192.74
35.34	1166.67
35.36	1194.75
35.38	1152.19
35.4	1114.63
35.42	1105.22
35.44	1116.61
35.46	1182.99
35.48	1142.07
35.5	1127.04
35.52	1082.68
35.54	1103.83
35.56	1101.2
35.58	1173.11
35.6	1162.94
35.62	1128.4
35.64	1133.16
35.66	1137.5
35.68	1128.27
35.7	1100.41
35.72	1171.52
35.74	1166.25
35.76	1163.37
35.78	1166.67
35.8	1185.03
35.82	1158.04
35.84	1139.72
35.86	1161.91
35.88	1088.51
35.9	1052.24
35.92	1113.91
35.94	1198.32
35.96	1147.92
35.98	1148.15
36	1079.49
36.02	1143.92
36.04	1082.3
36.06	1067
36.08	1105.21
36.1	1174.03
36.12	1156.62
36.14	1192.89
36.16	1164.33
36.18	1196.97
36.2	1117.49
36.22	1130.21
36.24	1183
36.26	1219.81
36.28	1238.15
36.3	1172.86
36.32	1101
36.34	1089.31
36.36	1109.57
36.38	994.45
36.4	1076.88
36.42	1155.95
36.44	1169.64
36.46	1200.54
36.48	1165.02
36.5	1122.12
36.52	1159.89
36.54	1131.82
36.56	1156.85
36.58	1160.23
36.6	1183.68
36.62	1178.14
36.64	1185.57
36.66	1247.6
36.68	1244.37
36.7	1206.89
36.72	1157.67
36.74	1173.93
36.76	1125.96
36.78	1102.93
36.8	1063.21
36.82	1089.67
36.84	1149.21
36.86	1102.49
36.88	1121.63
36.9	1100.9
36.92	1150.25
36.94	1045.45
36.96	1013.64
36.98	1054.02
37	1034.78
37.02	1107.73
37.04	1119.79
37.06	989.793
37.08	1050.16
37.1	1091.34
37.12	1084.62
37.14	1057.4
37.16	1112.04
37.18	1176.18
37.2	1122.71
37.22	1060.09
37.24	1083.12
37.26	1045.55
37.28	1072.37
37.3	1107.28
37.32	1169.66
37.34	1150.14
37.36	1049.29
37.38	1106.56
37.4	1204.11
37.42	1132.42
37.44	1206.9
37.46	1163.09
37.48	1102.48
37.5	1141.2
37.52	1060.52
37.54	1020.99
37.56	1090.04
37.58	1109.53
37.6	1126.75
37.62	1131.86
37.64	1137.62
37.66	1189.53
37.68	1125.3
37.7	1139.54
37.72	1088.04
37.74	1089.28
37.76	1108.33
37.78	1080.33
37.8	1016.3
37.82	986.075
37.84	1078.3
37.86	1233.84
37.88	1248.46
37.9	1229.17
37.92	1120.61
37.94	1097.26
37.96	1137.51
37.98	1113.91
38	1148.54
38.02	1211.03
38.04	1179.33
38.06	1170.77
38.08	1176.4
38.1	1188.81
38.12	1182.04
38.14	1235.65
38.16	1299.72
38.18	1382.72
38.2	1394.67
38.22	1322.89
38.24	1390.49
38.26	1392.3
38.28	1331.04
38.3	1337.14
38.32	1336.32
38.34	1370.16
38.36	1372.55
38.38	1354.32
38.4	1330.92
38.42	1318.11
38.44	1294.89
38.46	1218.07
38.48	1229.52
38.5	1186.3
38.52	1182.55
38.54	1132.25
38.56	1109.37
38.58	1103.14
38.6	1190.44
38.62	1136.34
38.64	1106.15
38.66	1131.62
38.68	1169.83
38.7	1077.14
38.72	1156.51
38.74	1174.22
38.76	1149.72
38.78	1135.39
38.8	1119.64
38.82	1095.24
38.84	1061.93
38.86	1039.31
38.88	998.607
38.9	1061.9
38.92	1127
38.94	1129.51
38.96	1183.57
38.98	1134.2
39	1124.71
39.02	1151.14
39.04	1079.87
39.06	1069.32
39.08	1063.66
39.1	1055.29
39.12	1076.85
39.14	1076.93
39.16	1068.19
39.18	1066.67
39.2	1019.22
39.22	1036.44
39.24	1136.18
39.26	1137.1
39.28	1154.54
39.3	1100.42
39.32	1035.81
39.34	1090.52
39.36	1129.17
39.38	1092.54
39.4	1128.35
39.42	1110.26
39.44	1055.68
39.46	1052.1
39.48	1071.36
39.5	1042.71
39.52	1018.23
39.54	1068.65
39.56	1092.21
39.58	1079.71
39.6	1062.04
39.62	1007.53
39.64	1023.18
39.66	1052.59
39.68	1012.81
39.7	1008.16
39.72	1051.8
39.74	1117.25
39.76	1107.19
39.78	1083.33
39.8	1062.76
39.82	1073.13
39.84	1095.2
39.86	1079.47
39.88	982.048
39.9	944.54
39.92	1007.93
39.94	1041.67
39.96	995.658
39.98	997.315
40	1067.71
40.02	1122.95
40.04	1145.14
40.06	1091.44
40.08	1102.51
40.1	1179.09
40.12	1200.71
40.14	1150.15
40.16	1080.26
40.18	1044.03
40.2	1002.05
40.22	1007
40.24	1078.1
40.26	1092.29
40.28	1076.64
40.3	1042.21
40.32	1081.33
40.34	1133.43
40.36	1139.15
40.38	1152.59
40.4	1165.01
40.42	1046.14
40.44	1064.52
40.46	1051.44
40.48	972.442
40.5	994.22
40.52	1068.36
40.54	1067.51
40.56	1053.33
40.58	1080.8
40.6	1088.35
40.62	1008.57
40.64	980.745
40.66	1030.67
40.68	1148.65
40.7	1085.78
40.72	1000
40.74	997.52
40.76	1067.73
40.78	1089.41
40.8	1053.51
40.82	1041.67
40.84	1073.8
40.86	1110.65
40.88	1130.71
40.9	1115.3
40.92	1124.65
40.94	1075.17
40.96	1093.15
40.98	1120.29
41	1046.89
41.02	1095.03
41.04	1082.26
41.06	1085.57
41.08	1154.4
41.1	1096.64
41.12	1066.14
41.14	1022.2
41.16	1010.93
41.18	1033.33
41.2	979.653
41.22	1070.9
41.24	1082.09
41.26	1071.26
41.28	1101.73
41.3	1044.08
41.32	1055.19
41.34	1091.67
41.36	1038.29
41.38	985.452
41.4	1088.88
41.42	1095.77
41.44	1073.12
41.46	1057.14
41.48	1053.33
41.5	1046.68
41.52	1053.3
41.54	1046.72
41.56	1019.53
41.58	1065.48
41.6	1063.26
41.62	1006.88
41.64	1037.97
41.66	1067.8
41.68	1021.7
41.7	955.69
41.72	972.312
41.74	1020.93
41.76	1062.06
41.78	1057.02
41.8	1013.6
41.82	952.83
41.84	982.908
41.86	1014.85
41.88	1047.09
41.9	1076.79
41.92	1053.57
41.94	1094.61
[truncated: 403 more rows]

## Sheet: SI-4
UV-vis					NTA
	Au@hSiO2	Au-cube
700	0.06116	0			0.5	0
699	0.06278	0.000327096			1.5	0
698	0.06394	0.000699396			2.5	0
697	0.06543	0.001			3.5	0
696	0.06611	0.00141			4.5	0
695	0.06845	0.00189			5.5	0
694	0.06982	0.00231			6.5	0
693	0.07118	0.00262			7.5	0
692	0.0728	0.0031			8.5	0
691	0.07435	0.00339			9.5	0
690	0.07586	0.00382			10.5	0
689	0.07709	0.00426			11.5	0
688	0.07905	0.00477			12.5	0
687	0.08082	0.00516			13.5	0
686	0.08212	0.0058			14.5	0
685	0.08374	0.00598			15.5	0
684	0.08567	0.00656			16.5	0
683	0.08707	0.00712			17.5	0
682	0.08847	0.00772			18.5	0
681	0.08978	0.00817			19.5	0
680	0.09128	0.00853			20.5	0
679	0.09309	0.00884			21.5	0
678	0.0956	0.00955			22.5	0
677	0.09698	0.00996			23.5	0
676	0.09827	0.0105			24.5	0
675	0.09994	0.01086			25.5	0
674	0.10146	0.01135			26.5	0
673	0.10289	0.01183			27.5	0
672	0.10483	0.0124			28.5	0
671	0.10726	0.0128			29.5	0
670	0.10864	0.0133			30.5	0
669	0.11047	0.0138			31.5	0
668	0.11205	0.01445			32.5	0
667	0.11365	0.01486			33.5	0
666	0.11609	0.0153			34.5	0
665	0.11713	0.01593			35.5	0
664	0.11937	0.01645			36.5	0
663	0.12209	0.01698			37.5	0
662	0.12348	0.01762			38.5	0
661	0.12546	0.01811			39.5	0
660	0.12699	0.01859			40.5	0
659	0.12951	0.0193			41.5	0
658	0.13077	0.01991			42.5	0
657	0.13336	0.02053			43.5	0
656	0.13529	0.02102			44.5	0
655	0.13729	0.02161			45.5	0
654	0.13969	0.02215			46.5	0
653	0.14134	0.02299			47.5	0
652	0.1432	0.02342			48.5	0
651	0.14548	0.02408			49.5	0
650	0.14802	0.02466			50.5	0
649	0.14978	0.02536			51.5	0
648	0.1519	0.02615			52.5	0
647	0.15448	0.02686			53.5	0
646	0.15641	0.02736			54.5	0
645	0.15873	0.02805			55.5	0
644	0.16094	0.0287			56.5	0
643	0.16346	0.02937			57.5	0
642	0.16543	0.03007			58.5	0
641	0.16805	0.03084			59.5	0
640	0.17068	0.0315			60.5	0
639	0.17232	0.03222			61.5	0
638	0.17492	0.03288			62.5	3
637	0.17701	0.03377			63.5	9
636	0.18021	0.03444			64.5	30
635	0.18251	0.03517			65.5	88
634	0.18479	0.03584			66.5	237
633	0.18755	0.03658			67.5	591
632	0.1903	0.03744			68.5	1361
631	0.19314	0.03818			69.5	2903
630	0.19606	0.03908			70.5	5761
629	0.19822	0.03983			71.5	10683
628	0.20085	0.04061			72.5	18580
627	0.20319	0.04153			73.5	30426
626	0.20586	0.04244			74.5	47092
625	0.20934	0.04326			75.5	69148
624	0.21229	0.04402			76.5	96682
623	0.21501	0.04503			77.5	129176
622	0.2176	0.04591			78.5	165498
621	0.22065	0.04682			79.5	203996
620	0.22373	0.04765			80.5	242699
619	0.22601	0.04863			81.5	279558
618	0.22898	0.0497			82.5	312702
617	0.23259	0.05049			83.5	340635
616	0.23606	0.05155			84.5	362371
615	0.23844	0.05235			85.5	377479
614	0.24196	0.05338			86.5	386052
613	0.24584	0.0544			87.5	388625
612	0.24877	0.05548			88.5	386057
611	0.25252	0.05628			89.5	379400
610	0.25575	0.05764			90.5	369789
609	0.25892	0.05856			91.5	358341
608	0.26247	0.05967			92.5	346094
607	0.26598	0.0607			93.5	333964
606	0.2698	0.062			94.5	322730
605	0.27287	0.06295			95.5	313039
604	0.2769	0.06422			96.5	305428
603	0.28083	0.06519			97.5	300344
602	0.28456	0.06662			98.5	298179
601	0.28861	0.06766			99.5	299298
600	0.29193	0.06899			100.5	304069
599	0.29573	0.07017			101.5	312883
598	0.2998	0.07148			102.5	326172
597	0.3034	0.07281			103.5	344409
596	0.30782	0.074			104.5	368103
595	0.31254	0.07525			105.5	397771
594	0.31644	0.07674			106.5	433879
593	0.32071	0.07795			107.5	476767
592	0.32498	0.07916			108.5	526534
591	0.3292	0.08066			109.5	582901
590	0.33299	0.08202			110.5	645062
589	0.33832	0.08352			111.5	711546
588	0.34243	0.08496			112.5	780131
587	0.34681	0.08638			113.5	847852
586	0.35146	0.08773			114.5	911143
585	0.35625	0.08923			115.5	966118
584	0.36025	0.09074			116.5	1008990
583	0.36494	0.0925			117.5	1036550
582	0.36955	0.09395			118.5	1046620
581	0.37503	0.09533			119.5	1038390
580	0.37898	0.09723			120.5	1012540
579	0.38358	0.09892			121.5	971108
578	0.38938	0.10038			122.5	917203
577	0.39381	0.10223			123.5	854526
576	0.39878	0.10384			124.5	786916
575	0.40337	0.10564			125.5	717932
574	0.4093	0.10728			126.5	650570
573	0.41383	0.10915			127.5	587113
572	0.41871	0.11107			128.5	529116
571	0.42407	0.11315			129.5	477478
570	0.42924	0.11482			130.5	432572
569	0.43513	0.11684			131.5	394386
568	0.4402	0.11905			132.5	362662
567	0.44537	0.12112			133.5	337009
566	0.45047	0.12312			134.5	316995
565	0.45613	0.1253			135.5	302208
564	0.46156	0.12758			136.5	292300
563	0.4674	0.12968			137.5	287016
562	0.47253	0.13206			138.5	286206
561	0.47813	0.13449			139.5	289840
560	0.48388	0.13687			140.5	298012
559	0.4893	0.13948			141.5	310945
558	0.49516	0.14221			142.5	328996
557	0.50166	0.1447			143.5	352659
556	0.50709	0.14745			144.5	382567
555	0.51331	0.15005			145.5	419493
554	0.5183	0.1529			146.5	464346
553	0.52466	0.15596			147.5	518156
552	0.5301	0.15898			148.5	582058
551	0.5364	0.16196			149.5	657253
550	0.54304	0.16499			150.5	744956
549	0.54895	0.16807			151.5	846324
548	0.5556	0.17154			152.5	962364
547	0.56147	0.17501			153.5	1093810
546	0.5687	0.17818			154.5	1241010
545	0.57501	0.1819			155.5	1403730
544	0.5812	0.18541			156.5	1581090
543	0.58792	0.18922			157.5	1771350
542	0.59421	0.19307			158.5	1971870
541	0.60131	0.19707			159.5	2179060
540	0.60812	0.20098			160.5	2388410
539	0.61535	0.20508			161.5	2594630
538	0.62258	0.20923			162.5	2791840
537	0.62972	0.2136			163.5	2973920
536	0.63771	0.21793			164.5	3134830
535	0.64494	0.2224			165.5	3269040
534	0.65149	0.22698			166.5	3371910
533	0.66007	0.2319			167.5	3440020
532	0.66761	0.23673			168.5	3471440
531	0.67487	0.24154			169.5	3465840
530	0.68255	0.24646			170.5	3424460
529	0.69085	0.25174			171.5	3349990
528	0.69886	0.25709			172.5	3246320
527	0.70717	0.26232			173.5	3118220
526	0.71545	0.26809			174.5	2970970
525	0.72322	0.2736			175.5	2809990
524	0.73124	0.27926			176.5	2640580
523	0.74037	0.28547			177.5	2467590
522	0.74845	0.29157			178.5	2295280
521	0.75687	0.29803			179.5	2127200
520	0.76492	0.30459			180.5	1966170
519	0.77289	0.31109			181.5	1814260
518	0.78163	0.31807			182.5	1672870
517	0.78999	0.32535			183.5	1542860
516	0.79934	0.33232			184.5	1424560
515	0.80737	0.34026			185.5	1317950
514	0.81581	0.34789			186.5	1222720
513	0.82397	0.35615			187.5	1138370
512	0.83298	0.36447			188.5	1064270
511	0.84119	0.37293			189.5	999735
510	0.84913	0.38189			190.5	944038
509	0.85719	0.39097			191.5	896480
508	0.86479	0.4006			192.5	856390
507	0.8733	0.41071			193.5	823143
506	0.88166	0.42067			194.5	796173
505	0.88881	0.43106			195.5	774970
504	0.89716	0.44214			196.5	759080
503	0.90271	0.45293			197.5	748104
502	0.91072	0.46491			198.5	741691
501	0.91769	0.4762			199.5	739531
500	0.92495	0.48856			200.5	741348
499	0.93085	0.50091			201.5	746892
498	0.93793	0.51425			202.5	755931
497	0.94335	0.52705			203.5	768244
496	0.94919	0.54112			204.5	783608
495	0.95461	0.55472			205.5	801798
494	0.95966	0.56952			206.5	822575
493	0.96481	0.58402			207.5	845678
492	0.97058	0.59883			208.5	870827
491	0.97363	0.61363			209.5	897710
490	0.97803	0.62929			210.5	925986
489	0.9817	0.64542			211.5	955286
488	0.98474	0.66094			212.5	985210
487	0.9879	0.67729			213.5	1015330
486	0.9916	0.69364			214.5	1045220
485	0.99287	0.70944			215.5	1074410
484	0.99521	0.72608			216.5	1102450
483	0.99658	0.74184			217.5	1128890
482	0.99749	0.75846			218.5	1153300
481	0.99843	0.77406			219.5	1175290
480	1	0.79114			220.5	1194490
479	0.99911	0.80669			221.5	1210610
478	0.99997	0.82234			222.5	1223380
477	0.99929	0.83771			223.5	1232630
476	0.99794	0.85363			224.5	1238230
475	0.99694	0.86701			225.5	1240130
474	0.9974	0.8828			226.5	1238340
473	0.99469	0.89584			227.5	1232950
472	0.99267	0.90958			228.5	1224100
471	0.99026	0.92236			229.5	1211970
470	0.98921	0.93516			230.5	1196790
469	0.98512	0.9452			231.5	1178840
468	0.98125	0.95483			232.5	1158410
467	0.97698	0.9645			233.5	1135800
466	0.97372	0.97279			234.5	1111350
465	0.97006	0.97889			235.5	1085360
464	0.96533	0.98659			236.5	1058140
463	0.96023	0.99119			237.5	1030010
462	0.9552	0.9935			238.5	1001250
461	0.94983	0.99638			239.5	972106
460	0.94413	1			240.5	942835
459	0.93837	0.99861			241.5	913651
458	0.93275	0.99993			242.5	884745
457	0.92606	0.99479			243.5	856285
456	0.91888	0.99243			244.5	828414
455	0.91258	0.9878			245.5	801252
454	0.9052	0.98205			246.5	774898
453	0.89815	0.97445			247.5	749432
452	0.89136	0.96671			248.5	724915
451	0.88421	0.95733			249.5	701392
450	0.87431	0.94955			250.5	678894
449	0.86744	0.93801			251.5	657440
448	0.85903	0.9273			252.5	637039
447	0.85065	0.91641			253.5	617690
446	0.84194	0.90277			254.5	599385
445	0.83452	0.89179			255.5	582111
444	0.82571	0.87862			256.5	565849
443	0.81689	0.86674			257.5	550576
442	0.80834	0.85428			258.5	536268
441	0.79935	0.84121			259.5	522898
440	0.79111	0.82956			260.5	510436
439	0.78139	0.81839			261.5	498854
438	0.7725	0.80684			262.5	488123
437	0.76501	0.79571			263.5	478212
436	0.75735	0.784			264.5	469094
435	0.7469	0.77502			265.5	460740
434	0.73904	0.76285			266.5	453122
433	0.72945	0.7522			267.5	446215
432	0.7221	0.74068			268.5	439994
431	0.71452	0.72996			269.5	434434
430	0.70712	0.71906			270.5	429513
429	0.70081	0.70782			271.5	425210
428	0.69329	0.69668			272.5	421505
427	0.68597	0.68532			273.5	418379
426	0.67955	0.67495			274.5	415814
425	0.67255	0.66538			275.5	413795
424	0.66528	0.65557			276.5	412307
423	0.66108	0.64715			277.5	411334
422	0.65604	0.63896			278.5	410866
421	0.65158	0.63065			279.5	410888
420	0.64598	0.62593			280.5	411392
419	0.64025	0.61951			281.5	412366
418	0.63806	0.61407			282.5	413802
417	0.63231	0.60974			283.5	415691
416	0.62881	0.60505			284.5	418026
415	0.62577	0.60047			285.5	420799
414	0.62262	0.59813			286.5	424004
413	0.6196	0.59488			287.5	427636
412	0.61684	0.59118			288.5	431688
411	0.6124	0.58861			289.5	436157
410	0.6098	0.58664			290.5	441037
409	0.60748	0.5842			291.5	446324
408	0.60499	0.58226			292.5	452014
407	0.60269	0.57956			293.5	458103
406	0.59837	0.5783			294.5	464588
405	0.5958	0.57672			295.5	471465
404	0.59182	0.57593			296.5	478730
403	0.58711	0.5749			297.5	486379
402	0.58289	0.57501			298.5	494407
401	0.57902	0.57582			299.5	502811
400	0.57443	0.57609			300.5	511584
399	0.56843	0.57722			301.5	520721
398	0.5644	0.57909			302.5	530215
397	0.55613	0.58002			303.5	540059
396	0.55057	0.58118			304.5	550242
395	0.54501	0.58186			305.5	560755
394	0.53686	0.58203			306.5	571586
393	0.52936	0.58198			307.5	582720
392	0.52078	0.58088			308.5	594142
391	0.51346	0.57947			309.5	605833
390	0.50486	0.57627			310.5	617771
389	0.49592	0.57296			311.5	629933
388	0.48565	0.56924			312.5	642290
387	0.47712	0.56465			313.5	654812
386	0.46801	0.5599			314.5	667464
385	0.45797	0.5552			315.5	680207
384	0.44814	0.54893			316.5	692997
383	0.4373	0.54235			317.5	705786
382	0.42877	0.53533			318.5	718521
381	0.41843	0.52838			319.5	731146
380	0.40791	0.52077			320.5	743597
379	0.39828	0.51389			321.5	755808
378	0.38761	0.50649			322.5	767705
377	0.37797	0.49988			323.5	779213
376	0.3697	0.49255			324.5	790249
375	0.35902	0.48594			325.5	800730
374	0.34866	0.48049			326.5	810567
373	0.34096	0.475			327.5	819670
372	0.33243	0.47121			328.5	827945
371	0.32513	0.46634			329.5	835300
370	0.31501	0.46211			330.5	841642
369	0.30517	0.45905			331.5	846878
368	0.29847	0.45748			332.5	850921
367	0.29334	0.45431			333.5	853686
366	0.28602	0.45442			334.5	855095
365	0.28134	0.45427			335.5	855075
364	0.2745	0.45433			336.5	853564
363	0.26745	0.45487			337.5	850509
362	0.26685	0.45477			338.5	845870
361	0.25808	0.45603			339.5	839617
360	0.25508	0.45799			340.5	831737
359	0.25206	0.45945			341.5	822230
358	0.25039	0.46137			342.5	811110
357	0.24839	0.46299			343.5	798410
356	0.24386	0.4671			344.5	784177
355	0.24294	0.47406			345.5	768472
354	0.24358	0.47961			346.5	751375
353	0.24562	0.48792			347.5	732976
352	0.24704	0.49894			348.5	713380
351	0.24647	0.51072			349.5	692703
350	0.2527	0.52134			350.5	671071
349	0.2527	0.53021			351.5	648617
348	0.25421	0.53115			352.5	625481
347	0.25502	0.52856			353.5	601806
346	0.26007	0.52132			354.5	577735
345	0.25226	0.50681			355.5	553414
344	0.24782	0.49516			356.5	528983
343	0.23347	0.4782			357.5	504578
342	0.21498	0.46748			358.5	480329
341	0.19482	0.45658			359.5	456359
340	0.17545	0.44925			360.5	432779
339	0.15254	0.44198			361.5	409692
338	0.13261	0.43803			362.5	387190
337	0.11328	0.43349			363.5	365351
336	0.09402	0.43247			364.5	344243
335	0.07716	0.42916			365.5	323924
334	0.06485	0.43004			366.5	304435
333	0.05012	0.42987			367.5	285812
332	0.03994	0.43131			368.5	268076
331	0.03225	0.43343			369.5	251240
330	0.02175	0.43553			370.5	235309
329	0.01739	0.43971			371.5	220277
328	0.01061	0.44295			372.5	206133
327	0.0067	0.44765			373.5	192861
326	0.00195	0.45211			374.5	180437
325	0	0.45669			375.5	168835
324	0.00113	0.46136			376.5	158023
323	0.000270926	0.46995			377.5	147970
322	0.00178	0.47506			378.5	138640
321	0.00504	0.48292			379.5	129997
320	0.00736	0.49043			380.5	122005
319	0.01142	0.4996			381.5	114628
318	0.01753	0.50869			382.5	107828
317	0.02547	0.51632			383.5	101571
316	0.03302	0.52618			384.5	95822
315	0.04103	0.53462			385.5	90547
314	0.05109	0.54452			386.5	85716
313	0.06031	0.55512			387.5	81298
312	0.06746	0.56443			388.5	77264
311	0.07885	0.57574			389.5	73588
310	0.09281	0.58342			390.5	70245
309	0.10264	0.59454			391.5	67212
308	0.11573	0.60461			392.5	64466
307	0.12662	0.61357			393.5	61989
306	0.13709	0.62207			394.5	59762
305	0.15139	0.63292			395.5	57769
304	0.15772	0.64108			396.5	55993
303	0.16999	0.65147			397.5	54423
302	0.18064	0.66383			398.5	53045
301	0.18957	0.67003			399.5	51848
300	0.20025	0.67947			400.5	50823
					401.5	49960
					402.5	49252
					403.5	48693
					404.5	48276
					405.5	47998
					406.5	47853
					407.5	47838
					408.5	47952
					409.5	48191
					410.5	48555
					411.5	49042
					412.5	49653
					413.5	50387
					414.5	51245
					415.5	52227
					416.5	53336
					417.5	54571
					418.5	55934
					419.5	57427
					420.5	59052
					421.5	60809
					422.5	62701
					423.5	64727
					424.5	66889
					425.5	69186
					426.5	71620
					427.5	74188
					428.5	76889
					429.5	79721
					430.5	82680
					431.5	85762
					432.5	88962
					433.5	92271
					434.5	95684
					435.5	99189
					436.5	102776
					437.5	106434
					438.5	110147
					439.5	113901
					440.5	117679
					441.5	121463
					442.5	125233
					443.5	128969
					444.5	132650
					445.5	136252
					446.5	139752
					447.5	143127
					448.5	146351
					449.5	149402
					450.5	152255
					451.5	154886
					452.5	157273
					453.5	159395
					454.5	161231
					455.5	162762
					456.5	163971
					457.5	164845
					458.5	165370
					459.5	165537
					460.5	165339
					461.5	164772
					462.5	163833
					463.5	162525
					464.5	160852
					465.5	158820
					466.5	156441
					467.5	153727
					468.5	150693
					469.5	147357
					470.5	143738
					471.5	139858
					472.5	135741
					473.5	131411
					474.5	126895
					475.5	122218
					476.5	117408
					477.5	112492
					478.5	107497
					479.5	102452
					480.5	97381
					481.5	92311
					482.5	87267
					483.5	82271
					484.5	77346
					485.5	72511
					486.5	67787
					487.5	63189
					488.5	58733
					489.5	54432
					490.5	50297
					491.5	46338
					492.5	42561
					493.5	38973
					494.5	35577
					495.5	32376
					496.5	29369
					497.5	26556
					498.5	23935
					499.5	21502
					500.5	19252
					501.5	17179
					502.5	15277
					503.5	13539
					504.5	11957
					505.5	10522
					506.5	9226
					507.5	8060
					508.5	7016
					509.5	6084
					510.5	5257
					511.5	4524
					512.5	3879
					513.5	3312
					514.5	2817
					515.5	2387
					516.5	2014
					517.5	1693
					518.5	1417
					519.5	1181
					520.5	980
					521.5	810
					522.5	666
					523.5	546
					524.5	445
					525.5	362
					526.5	292
					527.5	235
					528.5	189
					529.5	151
					530.5	120
					531.5	95
					532.5	74
					533.5	58
					534.5	45
					535.5	35
					536.5	27
					537.5	21
					538.5	16
					539.5	12
					540.5	9
					541.5	7
					542.5	5
					543.5	4
					544.5	3
					545.5	2
					546.5	2
					547.5	1
					548.5	0
					549.5	0
					550.5	0
					551.5	0
					552.5	0
					553.5	0
					554.5	0
					555.5	0
					556.5	0
					557.5	0
					558.5	0
					559.5	0
					560.5	0
					561.5	0
					562.5	0
					563.5	0
					564.5	0
					565.5	0
					566.5	0
					567.5	0
					568.5	0
					569.5	0
					570.5	0
					571.5	0
					572.5	0
					573.5	0
					574.5	0
					575.5	0
					576.5	0
					577.5	0
					578.5	0
					579.5	0
					580.5	0
					581.5	0
					582.5	0
					583.5	0
					584.5	0
					585.5	0
					586.5	0
					587.5	0
					588.5	0
					589.5	0
					590.5	0
					591.5	0
					592.5	0
					593.5	0
					594.5	0
					595.5	0
					596.5	0
					597.5	0
					598.5	0
					599.5	0
					600.5	0
					601.5	0
					602.5	0
					603.5	0
					604.5	0
					605.5	0
					606.5	0
					607.5	0
					608.5	0
					609.5	0
					610.5	0
					611.5	0
					612.5	0
					613.5	0
					614.5	0
					615.5	0
					616.5	0
					617.5	0
					618.5	0
					619.5	0
					620.5	0
					621.5	0
					622.5	0
					623.5	0
					624.5	0
					625.5	0
					626.5	0
					627.5	0
					628.5	0
					629.5	0
					630.5	0
					631.5	0
					632.5	0
					633.5	0
					634.5	0
					635.5	0
					636.5	0
					637.5	0
					638.5	0
					639.5	0
					640.5	0
					641.5	0
					642.5	0
					643.5	0
					644.5	0
					645.5	0
					646.5	0
					647.5	0
					648.5	0
					649.5	0
					650.5	0
					651.5	0
					652.5	0
					653.5	0
					654.5	0
					655.5	0
					656.5	0
					657.5	0
					658.5	0
					659.5	0
					660.5	0
					661.5	0
					662.5	0
					663.5	0
					664.5	0
					665.5	0
					666.5	0
					667.5	0
					668.5	0
					669.5	0
					670.5	0
					671.5	0
					672.5	0
					673.5	0
					674.5	0
					675.5	0
					676.5	0
					677.5	0
					678.5	0
					679.5	0
					680.5	0
					681.5	0
					682.5	0
					683.5	0
					684.5	0
					685.5	0
					686.5	0
					687.5	0
					688.5	0
					689.5	0
					690.5	0
					691.5	0
					692.5	0
					693.5	0
					694.5	0
					695.5	0
					696.5	0
					697.5	0
					698.5	0
					699.5	0
					700.5	0
					701.5	0
					702.5	0
					703.5	0
					704.5	0
					705.5	0
					706.5	0
					707.5	0
					708.5	0
					709.5	0
					710.5	0
					711.5	0
					712.5	0
					713.5	0
					714.5	0
					715.5	0
					716.5	0
					717.5	0
					718.5	0
					719.5	0
					720.5	0
					721.5	0
					722.5	0
					723.5	0
					724.5	0
					725.5	0
					726.5	0
					727.5	0
					728.5	0
					729.5	0
					730.5	0
					731.5	0
					732.5	0
					733.5	0
					734.5	0
					735.5	0
					736.5	0
					737.5	0
					738.5	0
					739.5	0
					740.5	0
					741.5	0
					742.5	0
					743.5	0
					744.5	0
					745.5	0
					746.5	0
					747.5	0
					748.5	0
					749.5	0
					750.5	0
					751.5	0
					752.5	0
					753.5	0
					754.5	0
					755.5	0
					756.5	0
					757.5	0
					758.5	0
					759.5	0
					760.5	0
					761.5	0
					762.5	0
					763.5	0
					764.5	0
					765.5	0
					766.5	0
					767.5	0
					768.5	0
					769.5	0
					770.5	0
					771.5	0
					772.5	0
					773.5	0
					774.5	0
					775.5	0
					776.5	0
					777.5	0
					778.5	0
					779.5	0
					780.5	0
					781.5	0
					782.5	0
					783.5	0
					784.5	0
					785.5	0
					786.5	0
					787.5	0
					788.5	0
					789.5	0
					790.5	0
					791.5	0
					792.5	0
					793.5	0
					794.5	0
					795.5	0
					796.5	0
					797.5	0
					798.5	0
					799.5	0
					800.5	0
					801.5	0
					802.5	0
					803.5	0
					804.5	0
					805.5	0
					806.5	0
					807.5	0
					808.5	0
					809.5	0
					810.5	0
					811.5	0
					812.5	0
					813.5	0
					814.5	0
					815.5	0
					816.5	0
					817.5	0
					818.5	0
					819.5	0
					820.5	0
					821.5	0
					822.5	0
					823.5	0
					824.5	0
					825.5	0
					826.5	0
					827.5	0
					828.5	0
					829.5	0
					830.5	0
					831.5	0
					832.5	0
					833.5	0
					834.5	0
					835.5	0
					836.5	0
					837.5	0
					838.5	0
					839.5	0
					840.5	0
					841.5	0
					842.5	0
					843.5	0
					844.5	0
					845.5	0
					846.5	0
					847.5	0
					848.5	0
					849.5	0
					850.5	0
					851.5	0
					852.5	0
					853.5	0
					854.5	0
					855.5	0
					856.5	0
					857.5	0
					858.5	0
					859.5	0
					860.5	0
					861.5	0
					862.5	0
					863.5	0
					864.5	0
					865.5	0
					866.5	0
					867.5	0
					868.5	0
					869.5	0
					870.5	0
					871.5	0
					872.5	0
					873.5	0
					874.5	0
					875.5	0
					876.5	0
					877.5	0
					878.5	0
					879.5	0
					880.5	0
					881.5	0
					882.5	0
					883.5	0
					884.5	0
					885.5	0
					886.5	0
					887.5	0
					888.5	0
					889.5	0
					890.5	0
					891.5	0
					892.5	0
					893.5	0
					894.5	0
					895.5	0
					896.5	0
					897.5	0
					898.5	0
					899.5	0
					900.5	0
					901.5	0
					902.5	0
					903.5	0
					904.5	0
					905.5	0
					906.5	0
					907.5	0
					908.5	0
					909.5	0
					910.5	0
					911.5	0
					912.5	0
					913.5	0
					914.5	0
					915.5	0
					916.5	0
					917.5	0
					918.5	0
					919.5	0
					920.5	0
					921.5	0
					922.5	0
					923.5	0
					924.5	0
					925.5	0
					926.5	0
					927.5	0
					928.5	0
					929.5	0
					930.5	0
					931.5	0
					932.5	0
					933.5	0
					934.5	0
					935.5	0
					936.5	0
					937.5	0
					938.5	0
					939.5	0
					940.5	0
					941.5	0
					942.5	0
					943.5	0
					944.5	0
					945.5	0
					946.5	0
					947.5	0
					948.5	0
					949.5	0
					950.5	0
					951.5	0
					952.5	0
					953.5	0
					954.5	0
					955.5	0
					956.5	0
					957.5	0
					958.5	0
					959.5	0
					960.5	0
					961.5	0
					962.5	0
					963.5	0
					964.5	0
					965.5	0
					966.5	0
					967.5	0
					968.5	0
					969.5	0
					970.5	0
					971.5	0
					972.5	0
					973.5	0
					974.5	0
					975.5	0
					976.5	0
					977.5	0
					978.5	0
					979.5	0
					980.5	0
					981.5	0
					982.5	0
					983.5	0
					984.5	0
					985.5	0
					986.5	0
					987.5	0
					988.5	0
					989.5	0
					990.5	0
					991.5	0
					992.5	0
					993.5	0
					994.5	0
					995.5	0
					996.5	0
					997.5	0
					998.5	0
					999.5	0

## Sheet: SI-5
XPS Ag (3d)									XPS N (1s)
384.58	13150.6	0	0	0	13150.6	-1.68511e-09			412.58	10539.2	0	0	0	10539.2
384.48	13167	13163.8	13163.8	13163.8	13163.8	3.15049			412.48	10489.8	10512.9	10512.9	10512.9	10512.9
384.38	13139.1	13163.5	13163.5	13163.5	13163.5	-24.461			412.38	10515.1	10512.6	10512.6	10512.6	10512.6
384.28	13198.6	13162.1	13162.1	13162.1	13162.1	36.4887			412.28	10507.6	10496.3	10496.3	10496.3	10496.3
384.18	13247.2	13159.7	13159.7	13159.7	13159.7	87.5105			412.18	10542.8	10496	10496	10496	10496
384.08	13269.6	13157.2	13157.2	13157.2	13157.2	112.364			412.08	10426.3	10495.2	10495.2	10495.2	10495.2
383.98	13160.3	13155	13155	13155	13155	5.31032			411.98	10514.5	10492.8	10492.8	10492.8	10492.8
383.88	13107.1	13153.1	13153.1	13153.1	13153.1	-46.0148			411.88	10600.8	10489	10489	10489	10489
383.78	13152.8	13151.8	13151.8	13151.8	13151.8	1.0214			411.78	10565.2	10485.8	10485.8	10485.8	10485.8
383.68	13193.5	13151.2	13151.2	13151.2	13151.2	42.2956			411.68	10496.1	10480.9	10480.9	10480.9	10480.9
383.58	13203.1	13150.9	13150.9	13150.9	13150.9	52.1291			411.58	10496.7	10476.8	10476.8	10476.8	10476.8
383.48	13119.9	13150.8	13150.8	13150.8	13150.8	-30.8552			411.48	10455.1	10473.7	10473.7	10473.7	10473.7
383.38	13098.9	13151.2	13151.2	13151.2	13151.2	-52.3319			411.38	10516.3	10469.7	10469.7	10469.7	10469.7
383.28	13138.5	13151.7	13151.7	13151.7	13151.7	-13.1268			411.28	10602.4	10465.9	10465.9	10465.9	10465.9
383.18	13250.9	13152.1	13152.1	13152.1	13152.1	98.8025			411.18	10471.2	10462.1	10462.1	10462.1	10462.1
383.08	13195.4	13152.6	13152.6	13152.6	13152.6	42.8106			411.08	10470.3	10458.7	10458.7	10458.7	10458.7
382.98	13105.1	13153	13153	13153	13153	-47.8858			410.98	10412.1	10456.7	10456.7	10456.7	10456.7
382.88	13176	13153.5	13153.5	13153.5	13153.5	22.5734			410.88	10427.3	10455.2	10455.2	10455.2	10455.2
382.78	13287.2	13153.9	13153.9	13153.9	13153.9	133.316			410.78	10560.8	10452.5	10452.5	10452.5	10452.5
382.68	13113.5	13154.4	13154.4	13154.4	13154.4	-40.9171			410.68	10522.4	10450.7	10450.7	10450.7	10450.7
382.58	13165.4	13154.8	13154.8	13154.8	13154.8	10.5798			410.58	10413	10447.6	10447.6	10447.6	10447.6
382.48	13218.7	13155.3	13155.3	13155.3	13155.3	63.4516			410.48	10473.4	10442.5	10442.5	10442.5	10442.5
382.38	13164.6	13156.2	13156.2	13156.2	13156.2	8.32849			410.38	10521.1	10440.1	10440.1	10440.1	10440.1
382.28	13114.2	13157.2	13157.2	13157.2	13157.2	-43.0176			410.28	10383.5	10438.3	10438.3	10438.3	10438.3
382.18	13146.8	13158.2	13158.2	13158.2	13158.2	-11.4415			410.18	10477.6	10435.8	10435.8	10435.8	10435.8
382.08	13261.6	13159.2	13159.2	13159.2	13159.2	102.429			410.08	10441.8	10432.3	10432.3	10432.3	10432.3
381.98	13226.4	13160.1	13160.1	13160.1	13160.1	66.2015			409.98	10517.2	10429.2	10429.2	10429.2	10429.2
381.88	13251.9	13161.1	13161.1	13161.1	13161.1	90.7304			409.88	10480.6	10424.2	10424.2	10424.2	10424.2
381.78	13047.6	13162.1	13162.1	13162.1	13162.1	-114.496			409.78	10476.1	10418.3	10418.3	10418.3	10418.3
381.68	13229.3	13163.1	13163.1	13163.1	13163.1	66.2052			409.68	10502	10414	10414	10414	10414
381.58	13184.1	13164	13164.1	13164	13164.1	20.0609			409.58	10326.8	10409.5	10409.5	10409.5	10409.5
381.48	13169.4	13165	13165	13165	13165	4.42352			409.48	10512.9	10405.1	10405.1	10405.1	10405.1
381.38	13230.8	13166	13166	13166	13166	64.7648			409.38	10450.2	10400.8	10400.8	10400.8	10400.8
381.28	13194.2	13167	13167	13167	13167	27.1742			409.28	10455	10396.2	10396.2	10396.2	10396.2
381.18	13269.8	13168	13168	13168	13168	101.814			409.18	10496.5	10390.3	10390.3	10390.3	10390.3
381.08	13276.9	13168.9	13168.9	13168.9	13168.9	107.99			409.08	10383.8	10386.8	10386.8	10386.8	10386.8
380.98	13182.9	13169.9	13169.9	13169.9	13169.9	13.0049			408.98	10349.1	10382.8	10382.8	10382.8	10382.8
380.88	13184.7	13170.9	13170.9	13170.9	13170.9	13.8062			408.88	10471.5	10379.7	10379.7	10379.7	10379.7
380.78	13229.7	13171.9	13171.9	13171.9	13171.9	57.8798			408.78	10379.3	10379.3	10379.3	10379.3	10379.3
380.68	13226.5	13172.8	13172.8	13172.8	13172.8	53.644			408.68	10337.3	10379.3	10379.3	10379.3	10379.3
380.58	13204	13173.8	13173.8	13173.8	13173.8	30.2225			408.58	10359.5	10379.2	10379.2	10379.2	10379.2
380.48	13200.8	13174.8	13174.8	13174.8	13174.8	26.0395			408.48	10672	10379.1	10379.1	10379.1	10379.1
380.38	13196.3	13175.8	13175.8	13175.8	13175.8	20.4818			408.38	10474.9	10379	10379	10379	10379
380.28	13224.2	13176.7	13176.8	13176.7	13176.8	47.4563			408.28	10501.2	10378.8	10378.8	10378.8	10378.8
380.18	13355.4	13177.7	13177.7	13177.7	13177.7	177.664			408.18	10511.9	10378.6	10378.6	10378.6	10378.6
380.08	13264.5	13178.7	13178.7	13178.7	13178.7	85.7745			408.08	10377.3	10378.5	10378.5	10378.5	10378.5
379.98	13284	13179.7	13179.7	13179.7	13179.7	104.289			407.98	10468.5	10378.4	10378.4	10378.4	10378.4
379.88	13219.5	13180.6	13180.7	13180.6	13180.7	38.8274			407.88	10533.5	10378.2	10378.2	10378.2	10378.2
379.78	13212.8	13181.6	13181.7	13181.6	13181.7	31.0777			407.78	10473.2	10378.1	10378.1	10378.1	10378.1
379.68	13204.3	13182.6	13182.7	13182.6	13182.7	21.5675			407.68	10415.2	10378	10378	10378	10378
379.58	13127.9	13184.6	13184.8	13184.6	13184.8	-56.8588			407.58	10508	10377.8	10377.8	10377.8	10377.8
379.48	13148.3	13186.6	13186.9	13186.6	13186.9	-38.5086			407.48	10537.2	10377.7	10377.7	10377.7	10377.7
379.38	13270.2	13188.6	13188.9	13188.6	13188.9	81.2665			407.38	10461.6	10377.5	10377.5	10377.5	10377.5
379.28	13257.2	13190.6	13191	13190.6	13191	66.1807			407.28	10616.5	10377.3	10377.3	10377.3	10377.3
379.18	13285.5	13192.6	13193.2	13192.6	13193.2	92.3223			407.18	10501.4	10377.1	10377.1	10377.1	10377.1
379.08	13265.9	13194.6	13195.3	13194.6	13195.3	70.61			407.08	10569	10376.9	10376.9	10376.9	10376.9
378.98	13204.8	13196.7	13197.5	13196.7	13197.5	7.28754			406.98	10741.3	10376.6	10376.6	10376.6	10376.6
378.88	13167	13198.7	13199.8	13198.7	13199.8	-32.7813			406.88	10467.5	10376.3	10376.3	10376.3	10376.3
378.78	13322.5	13200.7	13202.1	13200.7	13202.1	120.445			406.78	10648.5	10376.1	10376.1	10376.1	10376.1
378.68	13271.2	13202.7	13204.4	13202.7	13204.4	66.7575			406.68	10563	10375.8	10375.8	10375.8	10375.8
378.58	13348	13204.7	13206.9	13204.7	13206.9	141.106			406.58	10620.5	10375.5	10375.5	10375.5	10375.5
378.48	13304.4	13206.7	13209.5	13206.7	13209.5	94.9715			406.48	10605.9	10375.2	10375.2	10375.2	10375.2
378.38	13422.8	13208.7	13212.1	13208.7	13212.1	210.723			406.38	10746.6	10374.8	10374.8	10374.8	10374.8
378.28	13322.3	13210.7	13214.9	13210.7	13214.9	107.386			406.28	10743.8	10374.4	10374.4	10374.4	10374.4
378.18	13263.9	13212.8	13217.9	13212.8	13217.9	46.0115			406.18	10717.7	10374	10374	10374	10374
378.08	13375.6	13214.8	13221.1	13214.8	13221.1	154.457			406.08	10688	10373.6	10373.6	10373.6	10373.6
377.98	13365.8	13216.8	13224.5	13216.8	13224.5	141.275			405.98	10639.7	10373.2	10373.2	10373.2	10373.2
377.88	13277.9	13218.8	13228.2	13218.8	13228.2	49.6691			405.88	10706.1	10372.8	10372.8	10372.8	10372.8
377.78	13394.3	13220.8	13232.2	13220.8	13232.2	162.103			405.78	10776.6	10372.4	10372.4	10372.4	10372.4
377.68	13309.7	13222.8	13236.5	13222.8	13236.5	73.1822			405.68	10740.8	10372	10372	10372	10372
377.58	13347.3	13224.8	13241.3	13224.8	13241.3	106.037			405.58	10813.2	10371.5	10371.5	10371.5	10371.5
377.48	13425.8	13226.8	13246.5	13226.8	13246.5	179.247			405.48	10897.3	10370.9	10370.9	10370.9	10370.9
377.38	13419.2	13228.9	13252.3	13228.9	13252.3	166.929			405.38	10744.3	10370.4	10370.4	10370.4	10370.4
377.28	13453.8	13230.9	13258.6	13230.9	13258.6	195.236			405.28	10756.2	10369.9	10369.9	10369.9	10369.9
377.18	13386.5	13232.9	13265.6	13232.9	13265.6	120.89			405.18	10774.9	10369.4	10369.4	10369.4	10369.4
377.08	13386.8	13234.9	13273.3	13234.9	13273.3	113.559			405.08	10733.5	10369	10369	10369	10369
376.98	13396.2	13236.9	13281.8	13236.9	13281.8	114.398			404.98	10665.9	10368.6	10368.6	10368.6	10368.6
376.88	13242.2	13238.9	13291.1	13238.9	13291.1	-48.8812			404.88	10532.3	10368.2	10368.2	10368.2	10368.2
376.78	13290.9	13240.9	13301.4	13240.9	13301.4	-10.4997			404.78	10692.5	10367.8	10367.8	10367.8	10367.8
376.68	13403.1	13242.9	13312.6	13242.9	13312.6	90.4269			404.68	10727.4	10367.4	10367.4	10367.4	10367.4
376.58	13329.8	13245	13324.9	13245	13324.9	4.90875			404.58	10631	10367.1	10367.1	10367.1	10367.1
376.48	13258.1	13247	13338.2	13247	13338.2	-80.1204			404.48	10759.3	10366.7	10366.7	10366.7	10366.7
376.38	13404	13249	13352.6	13249	13352.6	51.3755			404.38	10641.1	10366.3	10366.3	10366.3	10366.3
376.28	13375.3	13251	13368.1	13251	13368.1	7.14109			404.28	10502.4	10366	10366	10366	10366
376.18	13437.2	13253	13384.7	13253	13384.7	52.4551			404.18	10579.8	10365.7	10365.7	10365.7	10365.7
376.08	13441.6	13255	13402.3	13255	13402.3	39.2574			404.08	10614.1	10365.4	10365.4	10365.4	10365.4
375.98	13521.2	13257	13420.9	13257	13420.9	100.321			403.98	10629.6	10365.1	10365.1	10365.1	10365.1
375.88	13333.5	13259	13440.3	13259	13440.3	-106.718			403.88	10792.6	10364.7	10364.7	10364.7	10364.7
375.78	13509.7	13261.1	13460.4	13261	13460.4	49.3039			403.78	10748.2	10364.2	10364.2	10364.2	10364.2
375.68	13465.3	13263.1	13481	13263.1	13481	-15.6988			403.68	10871.8	10363.7	10363.7	10363.7	10363.7
375.58	13557.1	13265.1	13502	13265.1	13502	55.1184			403.58	10916.6	10363.2	10363.2	10363.2	10363.2
375.48	13660.4	13267.1	13523	13267.1	13523	137.408			403.48	10724.8	10362.6	10362.7	10362.6	10362.7
375.38	13484.2	13269.1	13543.9	13269.1	13543.9	-59.725			403.38	10773.5	10362.1	10362.2	10362.1	10362.2
375.28	13593	13271.1	13564.2	13271.1	13564.2	28.7321			403.28	10873	10361.5	10361.7	10361.5	10361.7
375.18	13634	13273.1	13583.7	13273.1	13583.7	50.2518			403.18	10871.4	10360.9	10361.3	10360.9	10361.3
375.08	13596.7	13275.2	13602.1	13275.1	13602.1	-5.40658			403.08	10888.1	10360.3	10361	10360.3	10361
374.98	13576.7	13277.2	13618.9	13277.1	13619	-42.2792			402.98	10808.9	10359.8	10360.8	10359.8	10360.8
374.88	13550.6	13279.2	13634	13279.2	13634	-83.4637			402.88	10770.4	10359.2	10361	10359.2	10361
374.78	13660.1	13281.2	13646.9	13281.2	13647	13.1532			402.78	10748.8	10358.7	10361.5	10358.6	10361.5
374.68	13686.4	13283.3	13657.5	13283.2	13657.6	28.769			402.68	10861.6	10358.2	10362.7	10358.1	10362.8
374.58	13708.8	13285.3	13665.5	13285.2	13665.6	43.1327			402.58	10659.6	10357.7	10364.8	10357.6	10364.9
374.48	13689.2	13287.4	13670.8	13287.2	13671	18.2239			402.48	10880.3	10357.2	10368.2	10357.1	10368.4
374.38	13656.5	13289.4	13673.3	13289.2	13673.5	-17.0445			402.38	10906.3	10356.7	10373.6	10356.5	10373.8
374.28	13694	13291.5	13673	13291.2	13673.3	20.7357			402.28	10842	10356.3	10381.7	10355.9	10382.1
374.18	13802	13293.6	13670	13293.2	13670.3	131.713			402.18	10803.7	10356	10393.6	10355.3	10394.3
374.08	13739	13295.7	13664.3	13295.3	13664.7	74.2975			402.08	10934.4	10355.8	10410.7	10354.6	10411.9
373.98	13813.9	13297.8	13656.2	13297.3	13656.7	157.209			401.98	11029.7	10355.9	10435	10354	10437
373.88	13744.3	13299.9	13645.9	13299.3	13646.5	97.7071			401.88	10984.9	10356.4	10468.7	10353.2	10471.9
373.78	13709.3	13302.1	13633.7	13301.3	13634.5	74.8317			401.78	10974	10357.7	10514.6	10352.5	10519.8
373.68	13558.6	13304.3	13619.9	13303.3	13620.8	-62.2692			401.68	11140.7	10359.9	10576.1	10351.6	10584.5
373.58	13723.8	13306.5	13604.8	13305.3	13605.9	117.852			401.58	11153.2	10363.9	10657	10350.7	10670.2
373.48	13655.6	13308.8	13588.7	13307.3	13590.2	65.4042			401.48	11137.7	10370.3	10761.4	10349.8	10781.9
373.38	13777	13311.1	13572	13309.3	13573.8	203.224			401.38	11370.4	10380.2	10893.5	10348.7	10925
373.28	13666.6	13313.5	13555.1	13311.3	13557.2	109.374			401.28	11492.1	10395.2	11057.4	10347.5	11105.1
373.18	13514.7	13316	13538.1	13313.4	13540.7	-25.9346			401.18	11715.8	10417.3	11256.6	10346.1	11327.8
373.08	13561.9	13318.6	13521.3	13315.4	13524.5	37.4125			401.08	12043.2	10449.3	11493	10344.4	11597.9
372.98	13559.1	13321.2	13505	13317.4	13508.8	50.2673			400.98	12087.7	10494.8	11766.8	10342.5	11919.2
372.88	13547.3	13324	13489.3	13319.4	13494	53.3628			400.88	12512.5	10558.4	12075.2	10340.3	12293.3
372.78	13529.9	13327	13474.5	13321.4	13480.1	49.8869			400.78	12801.4	10645.6	12412.1	10337.7	12719.9
372.68	13600.4	13330.1	13460.6	13323.4	13467.2	133.125			400.68	12986.9	10763.2	12767.2	10334.9	13195.4
372.58	13573	13333.4	13447.7	13325.4	13455.6	117.372			400.58	13367.8	10918.8	13125.9	10331.6	13713.1
372.48	13531.3	13336.9	13435.8	13327.4	13445.2	86.056			400.48	14004.3	11121.1	13470.4	10327.9	14263.5
372.38	13533	13340.7	13425	13329.5	13436.2	96.8			400.38	14302.5	11379.1	13780	10323.7	14835.4
372.28	13454.5	13344.7	13415.3	13331.5	13428.6	25.9298			400.28	15028.7	11701.7	14033.6	10318.8	15416.5
372.18	13545.2	13349.1	13406.7	13333.5	13422.3	122.891			400.18	15733	12096.7	14212.3	10313.3	15995.7
372.08	13493.3	13353.8	13399.1	13335.5	13417.4	75.8486			400.08	16179.6	12569.7	14301.5	10307.1	16564.2
371.98	13354.7	13358.9	13392.6	13337.5	13414	-59.2543			399.98	16815.4	13122.7	14293.5	10300.2	17116
371.88	13601.4	13364.5	13386.9	13339.5	13411.9	189.531			399.88	17226.7	13752.2	14188.2	10292.6	17647.7
371.78	13453.6	13370.6	13382.1	13341.5	13411.2	42.3989			399.78	18007.8	14447.6	13993.7	10284.4	18157
371.68	13470.9	13377.2	13378.2	13343.5	13411.8	59.0619			399.68	18576.3	15190.3	13724.7	10275.5	18639.5
371.58	13416.5	13384.4	13375	13345.6	13413.8	2.64836			399.58	19089.7	15952.6	13400.2	10265.9	19086.9
371.48	13484.1	13392.3	13372.4	13347.6	13417.1	66.9287			399.48	19579.1	16698.6	13041.3	10255.7	19484.3
371.38	13453.6	13400.8	13370.5	13349.6	13421.8	31.7762			399.38	19718.3	17386.4	12668.5	10245	19809.9
371.28	13621.3	13410.2	13369.1	13351.6	13427.7	193.588			399.28	20103.1	17971.2	12299.8	10233.9	20037.1
371.18	13520.3	13420.3	13368.2	13353.6	13435	85.3179			399.18	20308.2	18410.6	11949.6	10222.5	20137.6
371.08	13585	13431.3	13367.8	13355.6	13443.5	141.528			399.08	20140.9	18669.9	11628.3	10211.1	20087.1
370.98	13503.1	13443.2	13367.7	13357.6	13453.3	49.7837			398.98	19918	18727.5	11342.1	10199.7	19869.9
370.88	13595.8	13456.1	13367.9	13359.6	13464.4	131.462			398.88	19572.3	18577.8	11093.7	10188.5	19483
370.78	13595	13469.9	13368.5	13361.7	13476.7	118.31			398.78	19035.9	18232.4	10883.3	10177.8	18937.9
370.68	13564.2	13484.7	13369.2	13363.7	13490.2	74.007			398.68	18329.1	17718.2	10708.8	10167.6	18259.4
370.58	13503.6	13500.5	13370.2	13365.7	13505	-1.37292			398.58	17530.8	17073.3	10566.9	10158.2	17482
370.48	13722.3	13517.2	13371.3	13367.7	13520.9	201.434			398.48	16852.6	16341.8	10453.6	10149.6	16645.8
370.38	13552.8	13535	13372.7	13369.7	13537.9	14.9069			398.38	15912.1	15568.1	10364.7	10141.9	15790.9
370.28	13628.4	13553.6	13374.1	13371.7	13556	72.4202			398.28	15260.5	14792.6	10295.9	10135	14953.5
370.18	13591.3	13573.1	13375.6	13373.7	13575	16.3396			398.18	14522.7	14048.5	10243.5	10129	14163
370.08	13664	13593.3	13377.2	13375.7	13594.9	69.1479			398.08	13943	13360.4	10204.2	10123.8	13440.7
369.98	13654.4	13614.2	13378.9	13377.7	13615.4	38.9722			397.98	13289.8	12744.1	10174.9	10119.3	12799.7
369.88	13581.3	13635.6	13380.7	13379.8	13636.5	-55.227			397.88	12731.2	12207.6	10153.5	10115.6	12245.5
369.78	13738.6	13657.3	13382.5	13381.8	13658.1	80.539			397.78	12206.9	11752.2	10137.9	10112.4	11777.7
369.68	13687.1	13679.2	13384.4	13383.8	13679.8	7.34228			397.68	11939.3	11374.5	10126.8	10109.9	11391.4
369.58	13711.2	13701	13386.3	13385.8	13701.5	9.71038			397.58	11520	11067.8	10118.8	10107.7	11078.9
369.48	13778.3	13722.5	13388.2	13387.8	13722.9	55.4407			397.48	11281.9	10823.8	10113.1	10106	10831
369.38	13747	13743.5	13390.1	13389.8	13743.8	3.22148			397.38	11146	10633.3	10109	10104.5	10637.8
369.28	13752.7	13763.7	13392	13391.8	13763.9	-11.1969			397.28	10957.9	10487.1	10106.1	10103.3	10489.9
369.18	13830.2	13782.8	13394	13393.8	13783	47.2104			397.18	10752.6	10376.8	10104.1	10102.3	10378.6
369.08	13938.1	13800.6	13396	13395.9	13800.8	137.395			397.08	10568.4	10295	10102.5	10101.5	10296.1
368.98	13827.4	13816.9	13398	13397.9	13816.9	10.4882			396.98	10673.6	10235.4	10101.5	10100.8	10236
368.88	13799	13831.3	13400	13399.9	13831.3	-32.3664			396.88	10435.8	10192.5	10100.7	10100.3	10192.9
368.78	13863.3	13843.6	13401.9	13401.9	13843.7	19.6115			396.78	10376.3	10162.1	10100	10099.8	10162.4
368.68	13960.3	13853.8	13403.9	13403.9	13853.8	106.48			396.68	10438.4	10140.9	10099.5	10099.4	10141
368.58	13978.9	13861.5	13405.9	13405.9	13861.6	117.343			396.58	10356.9	10126.4	10099.1	10099.1	10126.4
368.48	13889.3	13866.8	13408	13407.9	13866.9	22.4233			396.48	10258.6	10116.5	10098.8	10098.8	10116.5
368.38	13867.5	13869.6	13410	13409.9	13869.6	-2.11965			396.38	10262.3	10109.8	10098.6	10098.5	10109.9
368.28	14043.8	13869.8	13412	13412	13869.8	173.97			396.28	10235.9	10105.4	10098.3	10098.3	10105.5
368.18	13989.7	13867.4	13414	13414	13867.5	122.281			396.18	10305.2	10102.6	10098.1	10098.1	10102.6
368.08	14163.5	13862.7	13416	13416	13862.7	300.816			396.08	10220.3	10100.7	10098	10098	10100.7
367.98	14073.1	13855.6	13418	13418	13855.6	217.546			395.98	10185.2	10099.5	10097.8	10097.8	10099.5
367.88	14075.7	13846.4	13420	13420	13846.4	229.343			395.88	10215.3	10098.7	10097.7	10097.7	10098.7
367.78	13993.8	13835.2	13422	13422	13835.2	158.611			395.78	10147.9	10098.1	10097.6	10097.6	10098.1
367.68	13881.8	13822.3	13424	13424	13822.3	59.5749			395.68	10216.5	10097.8	10097.4	10097.4	10097.8
367.58	13957.2	13807.9	13426	13426	13807.9	149.327			395.58	10225.3	10097.5	10097.3	10097.3	10097.5
367.48	14030.7	13792.3	13428.1	13428	13792.3	238.358			395.48	10208.6	10097.3	10097.2	10097.2	10097.3
367.38	13831	13775.8	13430.1	13430.1	13775.8	55.1814			395.38	10213.8	10097.1	10097.1	10097.1	10097.1
367.28	13795.9	13758.6	13432.1	13432.1	13758.6	37.3186			395.28	10128.2	10097	10097	10097	10097
367.18	13795.4	13740.9	13434.1	13434.1	13740.9	54.4415			395.18	10136.2	10096.9	10096.9	10096.9	10096.9
367.08	13753.4	13723.1	13436.1	13436.1	13723.1	30.3592			395.08	10104.4	10096.9	10096.8	10096.8	10096.9
366.98	13751.4	13705.3	13438.1	13438.1	13705.3	46.1571			394.98	10162.1	10096.8	10096.8	10096.8	10096.8
366.88	13685.9	13687.7	13440.1	13440.1	13687.7	-1.80187			394.88	10103.2	10096.8	10096.8	10096.8	10096.8
366.78	13758.8	13670.5	13442.1	13442.1	13670.5	88.2698			394.78	10064.9	10096.7	10096.7	10096.7	10096.7
366.68	13753.9	13653.9	13444.1	13444.1	13653.9	99.9954			394.68	10239.1	10096.7	10096.7	10096.7	10096.7
366.58	13691.7	13638	13446.2	13446.2	13638	53.6752			394.58	10158.2	10096.7	10096.7	10096.7	10096.7
366.48	13628.8	13622.9	13448.2	13448.2	13622.9	5.86474			394.48	10054.4	10096.6	10096.6	10096.6	10096.6
366.38	13515.9	13608.7	13450.2	13450.2	13608.7	-92.7378			394.38	10272.1	10096.5	10096.5	10096.5	10096.5
366.28	13530.6	13595.4	13452.2	13452.2	13595.4	-64.7825			394.28	10162.3	10096.4	10096.4	10096.4	10096.4
366.18	13521.2	13583	13454.2	13454.2	13583	-61.8046			394.18	10080.3	10096.4	10096.4	10096.4	10096.4
366.08	13560.4	13571.7	13456.2	13456.2	13571.7	-11.301			394.08	10089	10096.3	10096.3	10096.3	10096.3
365.98	13549.2	13561.3	13458.2	13458.2	13561.3	-12.1288			393.98	10144.6	10096.3	10096.3	10096.3	10096.3
365.88	13518.9	13552	13460.2	13460.2	13552	-33.0406			393.88	10169.1	10096.3	10096.3	10096.3	10096.3
365.78	13493.6	13543.5	13462.3	13462.3	13543.5	-49.9766			393.78	10166.5	10096.2	10096.2	10096.2	10096.2
365.68	13561	13536	13464.3	13464.3	13536	24.9462			393.68	10064.6	10096.2	10096.2	10096.2	10096.2
365.58	13570.1	13529.4	13466.3	13466.3	13529.4	40.6602			393.58	10217.7	10096.1	10096.1	10096.1	10096.1
365.48	13517.2	13523.7	13468.3	13468.3	13523.7	-6.4928			393.48	10297.3	10096	10096	10096	10096
365.38	13446.9	13518.7	13470.3	13470.3	13518.7	-71.7605			393.38	10111.6	10095.9	10095.9	10095.9	10095.9
365.28	13640.7	13514.4	13472.3	13472.3	13514.4	126.256			393.28	10162.5	10095.7	10095.7	10095.7	10095.7
365.18	13525.8	13510.9	13474.3	13474.3	13510.9	14.8785			393.18	10227.8	10095.7	10095.7	10095.7	10095.7
365.08	13605.1	13508	13476.3	13476.3	13508	97.1749			393.08	10006.5	10095.6	10095.6	10095.6	10095.6
364.98	13522.7	13505.6	13478.4	13478.4	13505.6	17.131			392.98	10120.2	10095.6	10095.6	10095.6	10095.6
364.88	13596	13503.8	13480.4	13480.4	13503.8	92.2399			392.88	10152.8	10095.6	10095.6	10095.6	10095.6
364.78	13582.4	13502.4	13482.4	13482.4	13502.4	80.0035			392.78	10144.2	10095.5	10095.5	10095.5	10095.5
364.68	13446.5	13501.5	13484.4	13484.4	13501.5	-55.0172			392.68	10139.9	10095.5	10095.5	10095.5	10095.5
364.58	13562.9	13500.9	13486.4	13486.4	13500.9	61.916			392.58	10223.7	10095.4	10095.4	10095.4	10095.4
364.48	13506.1	13500.7	13488.4	13488.4	13500.7	5.35248			392.48	10236.3	10095.3	10095.3	10095.3	10095.3
364.38	13505.5	13500.8	13490.4	13490.4	13500.8	4.60667			392.38	10176.8	10095.2	10095.2	10095.2	10095.2
364.28	13563.8	13501.2	13492.4	13492.4	13501.2	62.5582			392.28	10158.9	10095.1	10095.1	10095.1	10095.1
364.18	13621.9	13501.8	13494.4	13494.4	13501.8	120.122			392.18	10094.9	10095	10095	10095	10095
364.08	13536.3	13502.6	13496.5	13496.5	13502.6	33.6846			392.08	10031.3	10095	10095	10095	10095
363.98	13559.1	13503.6	13498.5	13498.5	13503.6	55.4723			391.98	10153.6	10094.9	10094.9	10094.9	10094.9
363.88	13541.1	13504.8	13500.5	13500.5	13504.8	36.3378			391.88	10158.4	10094.9	10094.9	10094.9	10094.9
363.78	13491.7	13506	13502.5	13502.5	13506	-14.3872			391.78	10129.7	10094.9	10094.9	10094.9	10094.9
363.68	13623.6	13507.4	13504.5	13504.5	13507.4	116.205			391.68	10237.4	10094.8	10094.8	10094.8	10094.8
363.58	13569.6	13508.9	13506.5	13506.5	13508.9	60.7135			391.58	10117.7	10094.7	10094.7	10094.7	10094.7
363.48	13589.5	13510.5	13508.5	13508.5	13510.5	79.0125			391.48	10141	10094.6	10094.6	10094.6	10094.6
363.38	13614	13512.2	13510.5	13510.5	13512.2	101.832			391.38	10227.1	10094.5	10094.5	10094.5	10094.5
363.28	13533.9	13513.9	13512.6	13512.6	13513.9	20.045			391.28	10179.9	10094.4	10094.4	10094.4	10094.4
363.18	13610.4	13515.6	13514.6	13514.6	13515.6	94.7835			391.18	10145.1	10094.3	10094.3	10094.3	10094.3
363.08	13613.6	13517.5	13516.6	13516.6	13517.5	96.1503			391.08	10226.7	10094.2	10094.2	10094.2	10094.2
362.98	13703.4	13519.3	13518.6	13518.6	13519.3	184.131			390.98	10209.5	10094.1	10094.1	10094.1	10094.1
362.88	13710	13521.2	13520.6	13520.6	13521.2	188.84			390.88	10062.6	10094.1	10094.1	10094.1	10094.1
362.78	13531.7	13523.1	13522.6	13522.6	13523.1	8.60821			390.78	10086	10094	10094	10094	10094
362.68	13629.8	13525	13524.6	13524.6	13525	104.819			390.68	10137.8	10094	10094	10094	10094
362.58	13513.7	13526.9	13526.6	13526.6	13526.9	-13.2182			390.58	10176.9	10093.9	10093.9	10093.9	10093.9
362.48	13663.8	13528.9	13528.7	13528.7	13528.9	134.914			390.48	10298.9	10093.8	10093.8	10093.8	10093.8
362.38	13625.1	13530.8	13530.7	13530.7	13530.8	94.2209			390.38	10025.1	10093.8	10093.8	10093.8	10093.8
362.28	13501.5	13532.8	13532.7	13532.7	13532.8	-31.2873			390.28	10094.2	10093.7	10093.7	10093.7	10093.7
362.18	13623.9	13534.8	13534.7	13534.7	13534.8	89.1244			390.18	10314.1	10093.6	10093.6	10093.6	10093.6
362.08	13606.1	13536.8	13536.7	13536.7	13536.8	69.3485			390.08	10163.8	10093.5	10093.5	10093.5	10093.5
361.98	13600	13538.8	13538.7	13538.7	13538.8	61.2254			389.98	10184.3	10093.4	10093.4	10093.4	10093.4
361.88	13638.6	13540.8	13540.7	13540.7	13540.8	97.7706			389.88	10308	10093.2	10093.2	10093.2	10093.2
361.78	13440.3	13542.8	13542.7	13542.7	13542.8	-102.47			389.78	10167.4	10093.1	10093.1	10093.1	10093.1
361.68	13515.4	13544.8	13544.7	13544.7	13544.8	-29.3451			389.68	10146.5	10093	10093	10093	10093
361.58	13642.4	13546.8	13546.8	13546.8	13546.8	95.6265			389.58	10087.1	10092.9	10092.9	10092.9	10092.9
361.48	13586	13550.8	13550.7	13550.7	13550.8	35.2204			389.48	10203.5	10092.8	10092.8	10092.8	10092.8
361.38	13549.7	13554.7	13554.7	13554.7	13554.7	-5.0839			389.38	10224.1	10092.7	10092.7	10092.7	10092.7
361.28	13627.4	13558.7	13558.7	13558.7	13558.7	68.6812			389.28	10142.9	10092.6	10092.6	10092.6	10092.6
361.18	13709	13562.7	13562.7	13562.7	13562.7	146.304			389.18	10195.2	10092.5	10092.5	10092.5	10092.5
361.08	13721.1	13566.7	13566.7	13566.7	13566.7	154.451			389.08	10087.8	10092.5	10092.5	10092.5	10092.5
360.98	13573.6	13570.7	13570.7	13570.7	13570.7	2.91822			388.98	10094.5	10092.4	10092.4	10092.4	10092.4
360.88	13688.1	13574.7	13574.7	13574.7	13574.7	113.474			388.88	10163	10092.4	10092.4	10092.4	10092.4
360.78	13660.9	13578.6	13578.6	13578.6	13578.6	82.2897			388.78	10101	10092.3	10092.3	10092.3	10092.3
360.68	13525.3	13582.6	13582.6	13582.6	13582.6	-57.3018			388.68	10262.5	10092.3	10092.3	10092.3	10092.3
360.58	13585.8	13586.6	13586.6	13586.6	13586.6	-0.85544			388.58	10094.9	10092.2	10092.2	10092.2	10092.2
360.48	13608.7	13590.6	13590.6	13590.6	13590.6	18.1443			388.48	10112.1	10092.2	10092.2	10092.2	10092.2
360.38	13689.9	13594.6	13594.6	13594.6	13594.6	95.3616			388.38	10127.7	10092.1	10092.1	10092.1	10092.1
360.28	13596	13598.6	13598.6	13598.6	13598.6	-2.54379			388.28	10054.3	10107.7	10107.7	10107.7	10107.7
360.18	13610.8	13602.5	13602.5	13602.5	13602.5	8.2624			388.18	10071.5	10123.3	10123.3	10123.3	10123.3
360.08	13563.7	13606.5	13606.5	13606.5	13606.5	-42.7935			388.08	10225.3	10138.9	10138.9	10138.9	10138.9
359.98	13624.2	13610.5	13610.5	13610.5	13610.5	13.6624			387.98	10181.2	10154.6	10154.6	10154.6	10154.6
359.88	13653.4	13614.5	13614.5	13614.5	13614.5	38.8892			387.88	10243.4	10170.2	10170.2	10170.2	10170.2
359.78	13616.7	13633.6	13633.6	13633.6	13633.6	-16.912			387.78	10087	10185.8	10185.8	10185.8	10185.8
359.68	13632.4	13652.7	13652.7	13652.7	13652.7	-20.3389			387.68	10194.6	10201.4	10201.4	10201.4	10201.4
359.58	13708.4	0	0	0	13708.4	-7.47702e-05			387.58	10280.7	0	0	0	10280.7
361.18	10558.5	10433.3	10433.3	10433.3	10433.3	125.228			--	--	--	--	--	--
361.08	10522.7	10437.2	10437.2	10437.2	10437.2	85.5131			--	--	--	--	--	--
360.98	10359.1	10441.2	10441.2	10441.2	10441.2	-82.0331			--	--	--	--	--	--
360.88	10446.3	10445.1	10445.1	10445.1	10445.1	1.15451			--	--	--	--	--	--
360.78	10444.2	10449.1	10449.1	10449.1	10449.1	-4.81484			--	--	--	--	--	--
360.68	10474.9	10453	10453	10453	10453	21.8796			--	--	--	--	--	--
360.58	10538.7	10456.9	10456.9	10456.9	10456.9	81.7385			--	--	--	--	--	--
360.48	10522.1	10460.9	10460.9	10460.9	10460.9	61.176			--	--	--	--	--	--
360.38	10491.8	10464.8	10464.8	10464.8	10464.8	27.0117			--	--	--	--	--	--
360.28	10445.3	10468.8	10468.8	10468.8	10468.8	-23.4148			--	--	--	--	--	--
360.18	10524.7	10472.7	10472.7	10472.7	10472.7	51.9825			--	--	--	--	--	--
360.08	10438.3	10476.6	10476.6	10476.6	10476.6	-38.3474			--	--	--	--	--	--
359.98	10542.2	10480.6	10480.6	10480.6	10480.6	61.5796			--	--	--	--	--	--
359.88	10397.7	10484.5	10484.5	10484.5	10484.5	-86.7772			--	--	--	--	--	--
359.78	10481.5	10488.5	10488.5	10488.5	10488.5	-6.99829			--	--	--	--	--	--
359.68	10568	10492.4	10492.4	10492.4	10492.4	75.5918			--	--	--	--	--	--
359.58	10522.4	0	0	0	10522.4	0			--	--	--	--	--	--
									--	--	--	--	--	--

## Sheet: SI-6
Raman						FTIR
	pCOL-AgNC@h-SiO2	Amine	Alcohol				pCOL-AgNC-hSiO2	AgNC-hSiO2	amine	alcohol
999.521	0.63185	0.28051	0.10454			1400.07	100.311	100.667	98.9763	96.2673
1003.85	0.64963	0.2844	0.1176			1402	100.311	100.651	98.8273	95.9234
1008.17	0.65228	0.27084	0.10569			1403.92	100.313	100.636	98.7625	95.634
1012.49	0.65233	0.26677	0.11068			1405.85	100.314	100.616	98.8393	95.4685
1016.81	0.64945	0.2616	0.10876			1407.78	100.311	100.588	99.0631	95.4736
1021.12	0.64408	0.26635	0.10761			1409.71	100.307	100.552	99.3167	95.5861
1025.44	0.65023	0.27618	0.10492			1411.64	100.303	100.517	99.501	95.7341
1029.75	0.65376	0.27644	0.09992			1413.57	100.299	100.487	99.613	95.8933
1034.06	0.65802	0.27567	0.10377			1415.49	100.291	100.463	99.6601	96.0233
1038.37	0.66245	0.27347	0.09723			1417.42	100.281	100.447	99.6668	96.1067
1042.67	0.65769	0.26923	0.10069			1419.35	100.277	100.445	99.6708	96.1739
1046.98	0.65823	0.27228	0.10684			1421.28	100.285	100.459	99.6563	96.2846
1051.28	0.66578	0.26855	0.10953			1423.21	100.296	100.481	99.617	96.5687
1055.57	0.66679	0.27389	0.10146			1425.14	100.305	100.503	99.5765	97.0884
1059.87	0.6548	0.26999	0.09262			1427.07	100.311	100.515	99.5206	97.6683
1064.16	0.65464	0.27449	0.09685			1428.99	100.312	100.507	99.4535	98.0855
1068.46	0.65344	0.27025	0.09839			1430.92	100.31	100.483	99.4121	98.2734
1072.75	0.66094	0.28034	0.09915			1432.85	100.309	100.461	99.3855	98.2557
1077.03	0.65404	0.27423	0.09416			1434.78	100.313	100.472	99.3598	98.0976
1081.32	0.66135	0.27601	0.08724			1436.71	100.329	100.555	99.3432	97.8785
1085.6	0.66224	0.28008	0.09839			1438.64	100.359	100.741	99.3074	97.6429
1089.88	0.66924	0.28364	0.09877			1440.57	100.394	101.013	99.2425	97.4657
1094.16	0.67345	0.28771	0.09416			1442.49	100.427	101.303	99.1598	97.4407
1098.44	0.67691	0.29407	0.10684			1444.42	100.451	101.531	99.0181	97.5678
1102.71	0.68455	0.28	0.10569			1446.35	100.46	101.665	98.8064	97.7876
1106.98	0.69602	0.28703	0.09992			1448.28	100.455	101.751	98.608	98.0371
1111.25	0.71063	0.29602	0.11068			1450.21	100.44	101.873	98.5198	98.2321
1115.52	0.71896	0.29305	0.10223			1452.14	100.413	102.029	98.6042	98.3445
1119.79	0.71451	0.30534	0.10415			1454.06	100.368	102.06	98.8318	98.4049
1124.05	0.72646	0.30602	0.10184			1455.99	100.314	101.804	99.0703	98.401
1128.31	0.73878	0.30754	0.1103			1457.92	100.281	101.305	99.2384	98.3141
1132.57	0.7375	0.31382	0.09839			1459.85	100.272	100.757	99.3481	98.1234
1136.83	0.74863	0.31297	0.09608			1461.78	100.269	100.279	99.3997	97.7827
1141.08	0.7466	0.3117	0.10684			1463.71	100.26	99.8903	99.4097	97.4097
1145.33	0.73437	0.32153	0.10146			1465.64	100.254	99.5843	99.417	97.2694
1149.58	0.73911	0.32	0.10261			1467.56	100.25	99.3596	99.4097	97.4172
1153.83	0.73145	0.30593	0.1053			1469.49	100.244	99.2114	99.3859	97.7015
1158.08	0.73389	0.31424	0.10492			1471.42	100.237	99.1332	99.3721	98.0371
1162.32	0.73704	0.31348	0.10876			1473.35	100.237	99.122	99.3465	98.3683
1166.56	0.75779	0.32331	0.10838			1475.28	100.248	99.1698	99.3005	98.6197
1170.8	0.76437	0.31992	0.12875			1477.21	100.262	99.26	99.264	98.7764
1175.04	0.78922	0.32594	0.14489			1479.13	100.274	99.3749	99.2229	98.8519
1179.28	0.83562	0.33738	0.15834			1481.06	100.282	99.5002	99.1662	98.8781
1183.51	0.83958	0.35094	0.14566			1482.99	100.287	99.6245	99.1127	98.8962
1187.74	0.8073	0.35238	0.1372			1484.92	100.289	99.7396	99.0439	98.8966
1191.97	0.77246	0.34052	0.16449			1486.85	100.289	99.843	98.9521	98.8774
1196.19	0.75424	0.3434	0.22444			1488.78	100.291	99.9371	98.8603	98.8687
1200.42	0.73341	0.3267	0.26941			1490.71	100.297	100.025	98.7531	98.8569
1204.64	0.72307	0.32755	0.2671			1492.63	100.302	100.104	98.6239	98.8322
1208.86	0.72114	0.3423	0.20676			1494.56	100.3	100.173	98.4871	98.8145
1213.08	0.72592	0.34357	0.14181			1496.49	100.298	100.234	98.3028	98.7863
1217.29	0.72809	0.35467	0.12836			1498.42	100.304	100.286	98.0385	98.7441
1221.51	0.73527	0.35018	0.11145			1500.35	100.312	100.329	97.6971	98.71
1225.72	0.73535	0.35298	0.09954			1502.28	100.308	100.356	97.2553	98.663
1229.93	0.74669	0.35637	0.10761			1504.2	100.29	100.367	96.7041	98.5937
1234.13	0.76183	0.37739	0.11453			1506.13	100.274	100.368	96.0472	98.5141
1238.34	0.76309	0.38196	0.12144			1508.06	100.279	100.363	95.2732	98.3975
1242.54	0.75737	0.39519	0.11837			1509.99	100.293	100.356	94.4326	98.2271
1246.74	0.7516	0.4107	0.103			1511.92	100.299	100.357	93.6615	97.9908
1250.94	0.74647	0.40366	0.11376			1513.85	100.293	100.379	93.2376	97.6381
1255.14	0.7501	0.38866	0.11568			1515.78	100.28	100.42	93.6085	97.2516
1259.33	0.74939	0.3834	0.10415			1517.7	100.269	100.468	94.9244	97.1184
1263.52	0.73913	0.37518	0.10223			1519.63	100.263	100.51	96.6708	97.4196
1267.71	0.74128	0.37637	0.10146			1521.56	100.269	100.543	98.1769	97.9894
1271.9	0.74856	0.38264	0.1053			1523.49	100.285	100.57	99.1724	98.4997
1276.08	0.74526	0.38112	0.10646			1525.42	100.305	100.59	99.7112	98.7792
1280.27	0.72893	0.38374	0.11376			1527.35	100.318	100.606	99.9492	98.8883
1284.45	0.73701	0.38213	0.10684			1529.27	100.325	100.619	100.037	98.939
1288.63	0.7454	0.38391	0.12106			1531.2	100.325	100.632	100.043	98.9574
1292.81	0.74506	0.38425	0.10261			1533.13	100.324	100.644	100.005	98.9519
1296.98	0.73558	0.38018	0.10646			1535.06	100.319	100.655	99.9628	98.9496
1301.15	0.74053	0.36823	0.11337			1536.99	100.305	100.664	99.9151	98.94
1305.32	0.74743	0.38815	0.09954			1538.92	100.286	100.671	99.855	98.9178
1309.49	0.74777	0.38747	0.10992			1540.85	100.281	100.682	99.7952	98.9077
1313.66	0.75536	0.37849	0.09992			1542.77	100.296	100.696	99.7262	98.9021
1317.82	0.76533	0.3829	0.10069			1544.7	100.314	100.713	99.6497	98.8914
1321.99	0.76899	0.38993	0.1053			1546.63	100.328	100.731	99.5877	98.8878
1326.15	0.764	0.40595	0.10223			1548.56	100.335	100.75	99.5349	98.8824
1330.3	0.77932	0.41087	0.10915			1550.49	100.338	100.769	99.4915	98.8749
1334.46	0.78723	0.41468	0.1103			1552.42	100.334	100.788	99.4641	98.8752
1338.61	0.7866	0.42909	0.10723			1554.34	100.318	100.805	99.4289	98.8625
1342.76	0.78399	0.44172	0.10569			1556.27	100.292	100.818	99.3831	98.8355
1346.91	0.78225	0.48851	0.10184			1558.2	100.271	100.829	99.3422	98.8183
1351.06	0.78207	0.51046	0.10377			1560.13	100.276	100.843	99.2865	98.8053
1355.21	0.78846	0.52885	0.11184			1562.06	100.303	100.858	99.2187	98.7976
1359.35	0.79405	0.49995	0.10415			1563.99	100.327	100.87	99.1652	98.8073
1363.49	0.79392	0.46223	0.1053			1565.92	100.335	100.874	99.1092	98.8129
1367.63	0.79688	0.43545	0.10761			1567.84	100.333	100.87	99.0361	98.8067
1371.77	0.7897	0.41917	0.09992			1569.77	100.327	100.856	98.9555	98.8039
1375.9	0.80867	0.41383	0.09992			1571.7	100.322	100.834	98.8688	98.7943
1380.03	0.81318	0.42027	0.10953			1573.63	100.313	100.804	98.7944	98.7766
1384.16	0.8077	0.42146	0.10108			1575.56	100.303	100.77	98.7446	98.7678
1388.29	0.79733	0.4307	0.10992			1577.49	100.302	100.747	98.677	98.7593
1392.42	0.79465	0.4368	0.09608			1579.41	100.31	100.744	98.5591	98.751
1396.54	0.79508	0.43104	0.10108			1581.34	100.316	100.757	98.3884	98.7565
1400.67	0.80768	0.41934	0.09301			1583.27	100.315	100.775	98.1371	98.7611
1404.79	0.826	0.4107	0.09992			1585.2	100.307	100.784	97.7877	98.7586
1408.9	0.83247	0.41748	0.08839			1587.13	100.295	100.774	97.3565	98.7612
1413.02	0.82722	0.4196	0.10646			1589.06	100.282	100.741	96.8747	98.7578
1417.13	0.82305	0.42909	0.09954			1590.99	100.269	100.686	96.4567	98.7428
1421.25	0.82359	0.43341	0.0957			1592.91	100.257	100.606	96.3029	98.7296
1425.36	0.83039	0.4346	0.11107			1594.84	100.243	100.479	96.5051	98.7172
1429.46	0.83164	0.43748	0.10031			1596.77	100.225	100.254	96.8991	98.7081
1433.57	0.83038	0.43299	0.1053			1598.7	100.2	99.8692	97.1856	98.7087
1437.67	0.86093	0.44248	0.11491			1600.63	100.162	99.2465	97.1876	98.7051
1441.77	0.88796	0.45248	0.10953			1602.56	100.109	98.3272	96.9544	98.6938
1445.87	0.90262	0.44723	0.10454			1604.48	100.052	97.2352	96.6326	98.6847
1449.97	0.91442	0.44977	0.10108			1606.41	100.025	96.4968	96.3187	98.6707
1454.07	0.91904	0.4546	0.09877			1608.34	100.049	96.7715	96.046	98.6521
1458.16	0.93842	0.45342	0.10876			1610.27	100.104	97.981	95.7957	98.6392
1462.25	0.92949	0.44986	0.12221			1612.2	100.146	99.3389	95.5247	98.6242
1466.34	0.87813	0.45604	0.12952			1614.13	100.158	100.303	95.2617	98.6068
1470.43	0.84265	0.44647	0.15949			1616.06	100.152	100.837	95.1205	98.603
1474.51	0.84252	0.45909	0.14643			1617.98	100.148	101.097	95.191	98.6121
1478.59	0.84416	0.45079	0.13874			1619.91	100.145	101.212	95.475	98.6254
1482.68	0.84667	0.46316	0.1153			1621.84	100.133	101.252	95.9259	98.6413
1486.75	0.84917	0.45333	0.10146			1623.77	100.118	101.269	96.4963	98.6524
1490.83	0.85218	0.45782	0.10108			1625.7	100.108	101.309	97.1517	98.6578
1494.91	0.85463	0.45028	0.1053			1627.63	100.102	101.386	97.8419	98.6642
1498.98	0.85098	0.46893	0.09646			1629.55	100.096	101.477	98.4761	98.6664
1503.05	0.84289	0.47978	0.10338			1631.48	100.081	101.548	98.9796	98.6603
1507.12	0.82859	0.46638	0.10338			1633.41	100.058	101.59	99.3446	98.6522
1511.18	0.81749	0.47308	0.10492			1635.34	100.04	101.613	99.5936	98.6452
1515.25	0.83325	0.48622	0.09992			1637.27	100.04	101.627	99.7502	98.6407
1519.31	0.8602	0.49978	0.10684			1639.2	100.048	101.637	99.8447	98.6394
1523.37	0.86178	0.48791	0.09954			1641.13	100.05	101.641	99.9033	98.6363
1527.43	0.8497	0.48461	0.10108			1643.05	100.043	101.641	99.9433	98.6297
1531.48	0.82514	0.46901	0.09723			1644.98	100.03	101.636	99.9716	98.6222
1535.54	0.83224	0.46952	0.10876			1646.91	100.023	101.63	99.9836	98.6132
1539.59	0.82149	0.47978	0.09608			1648.84	100.015	101.621	99.9795	98.6007
1543.64	0.83746	0.48054	0.09915			1650.77	99.9991	101.604	99.9686	98.5834
1547.69	0.86252	0.49647	0.11145			1652.7	99.9908	101.584	99.9499	98.5636
1551.73	0.88732	0.50758	0.09108			1654.62	100.016	101.57	99.919	98.5502
1555.78	0.90803	0.493	0.09915			1656.55	100.06	101.561	99.8873	98.5466
1559.82	0.93767	0.49571	0.09531			1658.48	100.092	101.552	99.8648	98.5428
1563.86	0.9727	0.50995	0.10415			1660.41	100.105	101.539	99.847	98.5282
1567.9	0.99954	0.52648	0.10146			1662.34	100.115	101.526	99.8293	98.5035
1571.93	1	0.53021	0.10415			1664.27	100.128	101.516	99.8156	98.4753
1575.97	0.98253	0.52088	0.10876			1666.2	100.142	101.508	99.8121	98.4461
1580	0.96923	0.53411	0.11491			1668.12	100.153	101.5	99.8229	98.4181
1584.03	0.93415	0.52682	0.10261			1670.05	100.168	101.492	99.8484	98.3965
1588.06	0.90757	0.54521	0.11453			1671.98	100.188	101.486	99.8826	98.3802
1592.08	0.91107	0.57674	0.10953			1673.91	100.208	101.477	99.921	98.3658
1596.11	0.89664	0.6031	0.103			1675.84	100.229	101.466	99.96	98.3566
1600.13	0.90148	0.60641	0.09608			1677.77	100.249	101.452	99.9934	98.3552
1604.15	0.89615	0.63862	0.11875			1679.69	100.259	101.439	100.024	98.3637
1608.17	0.9008	0.66515	0.14374			1681.62	100.253	101.428	100.059	98.3838
1612.18	0.88318	0.65269	0.1545			1683.55	100.247	101.424	100.09	98.4113
1616.2	0.8577	0.61938	0.16603			1685.48	100.262	101.428	100.108	98.4458
1620.21	0.83035	0.58615	0.14988			1687.41	100.291	101.435	100.117	98.4869
1624.22	0.80043	0.57581	0.13259			1689.34	100.315	101.439	100.118	98.5172
1628.22	0.77325	0.56521	0.11606			1691.27	100.323	101.439	100.111	98.5276
1632.23	0.75599	0.53996	0.10723			1693.19	100.318	101.436	100.108	98.5293
1636.23	0.74324	0.52088	0.10723			1695.12	100.307	101.43	100.106	98.5267
1640.24	0.72871	0.52428	0.10607			1697.05	100.3	101.423	100.099	98.5212
1644.24	0.72388	0.53275	0.09646			1698.98	100.3	101.415	100.096	98.5229
1648.23	0.71732	0.53063	0.10915			1700.91	100.314	101.408	100.091	98.5277
1652.23	0.71729	0.52199	0.10646			1702.84	100.339	101.403	100.079	98.5289
1656.22	0.70946	0.52868	0.09954			1704.77	100.363	101.392	100.073	98.5334
1660.21	0.7158	0.52292	0.10454			1706.69	100.379	101.369	100.068	98.5357
1664.2	0.71334	0.53402	0.09454			1708.62	100.39	101.337	100.056	98.5302
1668.19	0.70739	0.54191	0.10761			1710.55	100.394	101.307	100.047	98.5246
1672.18	0.71047	0.5325	0.09685			1712.48	100.388	101.291	100.036	98.5139
1676.16	0.70459	0.53767	0.10915			1714.41	100.375	101.295	100.023	98.495
1680.14	0.69254	0.52945	0.09147			1716.34	100.366	101.318	100.017	98.4834
1684.12	0.69955	0.53911	0.10646			1718.26	100.374	101.357	100.007	98.4784
1688.1	0.71435	0.52521	0.10146			1720.19	100.398	101.405	99.9903	98.4744
1692.08	0.69906	0.5386	0.10108			1722.12	100.422	101.454	99.9839	98.479
1696.05	0.6873	0.54394	0.098			1724.05	100.437	101.492	99.9822	98.4808
1700.02	0.68369	0.53623	0.10069			1725.98	100.444	101.51	99.9751	98.4725
1703.99	0.68471	0.5364	0.098			1727.91	100.444	101.51	99.9738	98.4681
1707.96	0.68092	0.5458	0.09877			1729.84	100.436	101.499	99.9712	98.4586
1711.92	0.67984	0.54843	0.10184			1731.76	100.419	101.483	99.9628	98.4386
1715.89	0.68055	0.53699	0.09454			1733.69	100.405	101.463	99.963	98.429
1719.85	0.67774	0.54258	0.10184			1735.62	100.407	101.444	99.9569	98.4238
1723.81	0.677	0.52902	0.09339			1737.55	100.416	101.423	99.9383	98.4139
1727.77	0.67672	0.5269	0.103			1739.48	100.423	101.402	99.9309	98.415
1731.72	0.66417	0.53945	0.10723			1741.41	100.429	101.388	99.9249	98.4155
1735.68	0.65381	0.53784	0.09954			1743.33	100.435	101.383	99.9099	98.4049
1739.63	0.65676	0.53589	0.10108			1745.26	100.437	101.377	99.9048	98.4009
1743.58	0.67022	0.53377	0.09493			1747.19	100.435	101.361	99.902	98.3963
1747.53	0.66549	0.53309	0.09531			1749.12	100.43	101.336	99.8959	98.388
1751.47	0.65088	0.54987	0.09301			1751.05	100.428	101.305	99.9017	98.395
1755.42	0.66363	0.56479	0.10646			1752.98	100.432	101.277	99.9015	98.4016
1759.36	0.67197	0.55148	0.09224			1754.91	100.439	101.254	99.8897	98.397
1763.3	0.66899	0.53953	0.09723			1756.83	100.442	101.237	99.8885	98.4003
1767.24	0.6652	0.55021	0.10146			1758.76	100.441	101.227	99.8828	98.3989
1771.17	0.65358	0.55123	0.09454			1760.69	100.438	101.228	99.8653	98.388
1775.11	0.65451	0.55555	0.09454			1762.62	100.439	101.237	99.856	98.3884
1779.04	0.6594	0.55835	0.09839			1764.55	100.442	101.254	99.8394	98.3817
1782.97	0.67363	0.55496	0.10223			1766.48	100.441	101.274	99.8134	98.3594
1786.9	0.67082	0.57216	0.10146			1768.4	100.436	101.296	99.8039	98.3457
1790.83	0.65998	0.5686	0.10146			1770.33	100.431	101.321	99.7926	98.3286
1794.75	0.66458	0.56318	0.10184			1772.26	100.433	101.35	99.7688	98.307
1798.67	0.66083	0.55089	0.10261			1774.19	100.445	101.381	99.7599	98.3086
1802.59	0.65752	0.56632	0.09608			1776.12	100.457	101.411	99.7542	98.3093
		--				1778.05	100.464	101.434	99.7439	98.2938
		--				1779.98	100.465	101.451	99.7542	98.2946
		--				1781.9	100.466	101.466	99.7654	98.3009
		--				1783.83	100.467	101.481	99.7616	98.2975
		--				1785.76	100.469	101.497	99.7691	98.3082
		--				1787.69	100.472	101.511	99.7734	98.315
		--				1789.62	100.47	101.518	99.7603	98.2988
		--				1791.55	100.462	101.517	99.7594	98.29
		--				1793.47	100.456	101.512	99.7636	98.2855
		--				1795.4	100.457	101.508	99.7604	98.2724
		--				1797.33	100.46	101.51	99.774	98.272
		--				1799.26	100.463	101.517	99.7909	98.2712
		--				1801.19	100.469	101.526	99.7917	98.254
		--
		--
		--
		--
		--
		--
		--
		--
		--
		--
		--
		--
		--
		--
		--
		--
		--
		--
		--
		--
		--
		--
		--
		--
		--
		--
		--
		--
		--
		--
		--
		--
		--
		--
		--
		--
		--
		--
		--
		--
		--
		--
		--
		--
		--
		--
		--
		--
		--
		--
		--
		--
		--
		--
		--
		--
		--
		--
		--
		--
		--
		--
		--
		--
		--
		--
		--
		--
		--
		--
		--
		--
		--
		--
		--
		--
		--
		--
		--
		--
		--
		--
		--
		--
		--
		--
		--
		--
		--
		--
		--
		--
		--
		--
		--
		--
		--
		--
		--
		--
		--
		--
		--
		--
		--
		--
		--
		--
		--
		--
		--
		--
		--
		--
		--
		--
		--
		--
		--
		--
		--
		--
		--
		--
		--
		--
		--
		--
		--
		--
		--
		--
		--
		--
		--
		--

## Sheet: SI-18
XRD							Sorption isotherm						Pore size
	AuNP-SiO2		pCOL-Pd/AuNP-SiO2					Pd/AuNP-SiO2		pCOL-Pd/AuNP-SiO2
2	1808.38	2	2030.64				0.01036	2.2139	0.0107	3.3427			573	1.0097e-05
2.02	1955.14	2.02	2111.82				0.03477	2.8577	0.03474	4.209			374.3	6.5589e-05
2.04	2004.58	2.04	2185.39				0.05811	3.0764	0.058	4.5324			270.5	8.0701e-05
2.06	2064.65	2.06	2319.25				0.07065	3.1503	0.07053	4.631			212.1	7.7379e-05
2.08	2208.79	2.08	2545.51				0.09082	3.2552	0.0907	4.7764			174.7	7.1413e-05
2.1	2304.45	2.1	3022.53				0.11091	3.3042	0.11079	4.8649			148.4	7.4971e-05
2.12	2503.47	2.12	3928.76				0.13098	3.3579	0.13086	4.9798			128.8	7.7244e-05
2.14	3415.14	2.14	5325.84				0.17068	3.4062	0.15081	4.9963			113.5	6.0932e-05
2.16	5856.67	2.16	6971.23				0.19069	3.4212	0.1709	5.0091			101.3	6.5213e-05
2.18	9977.2	2.18	8655.64				0.21073	3.4221	0.21067	5.0352			91.3	4.7261e-05
2.2	12679	2.2	9901.77				0.23074	3.426	0.2307	4.9831			82.9	7.0782e-05
2.22	13656.2	2.22	10769.6				0.25079	3.4228	0.25074	4.9531			79.2	0.00012129
2.24	14033.8	2.24	11120.4				0.27084	3.395	0.27078	4.9637			75.4	5.1754e-05
2.26	13815	2.26	10947.7				0.29091	3.3631	0.29089	4.9272			66.4	4.332e-05
2.28	13819	2.28	10783.8				0.31094	3.342	0.31092	4.8526			59.6	4.3819e-05
2.3	14159.6	2.3	10605.8				0.33101	3.2931	0.33095	4.7972			55.4	7.1594e-06
2.32	14019.2	2.32	10443.3				0.35102	3.2656	0.35105	4.6909			53.4	5.19e-05
2.34	13864.1	2.34	10310.3				0.37109	3.2468	0.37112	4.5627			46.6	0.00033436
2.36	13729.1	2.36	10323.4				0.39118	3.2195	0.39115	4.4855			42.5	0.00056556
2.38	13653.9	2.38	10382.2				0.41122	3.1984	0.41127	4.4244			40	0.00074878
2.4	13338.8	2.4	10378.4				0.43141	3.1411	0.43131	4.3396			37.6	0.00042303
2.42	13236	2.42	10307.8				0.45146	3.0914	0.45137	4.2683			35.4	0.00016387
2.44	13412.6	2.44	10081.5				0.47153	3.0647	0.47156	4.1969			33.4	1.4931e-05
2.46	13493.6	2.46	9956.46				0.49167	3.0394	0.49166	4.1133			31.5	2.5498e-05
2.48	13467.9	2.48	10098.1				0.51176	2.9984	0.51157	4.0002
2.5	12982.6	2.5	10025.2				0.5318	2.9259	0.5318	3.9059
2.52	13050.4	2.52	9955				0.5519	2.8795	0.55184	3.8077
2.54	12941.3	2.54	10077.1				0.57196	2.8461	0.57199	3.6925
2.56	12695.4	2.56	10386				0.59209	2.833	0.59209	3.6145
2.58	12534.7	2.58	10416.1				0.61222	2.7797	0.61214	3.5085
2.6	12394.3	2.6	10526.6				0.63226	2.8007	0.63221	3.4677
2.62	12435.1	2.62	10489.6				0.65236	2.8254	0.65234	3.4284
2.64	12494.3	2.64	10612.5				0.67243	2.838	0.67243	3.3412
2.66	12402.3	2.66	10660.8				0.69248	2.9012	0.69246	3.3174
2.68	12104.8	2.68	10875.9				0.7126	2.9415	0.71262	3.391
2.7	11829.7	2.7	11007.7				0.73262	3.0027	0.73269	3.4597
2.72	11796.1	2.72	10884				0.75273	3.1376	0.75272	3.5632
2.74	11626.9	2.74	11024.4				0.75394	3.1345	0.7728	3.7676
2.76	11526.2	2.76	11197				0.79288	3.4356	0.793	4.0129
2.78	11343.4	2.78	11099.3				0.79408	3.4565	0.81296	4.4038
2.8	11154.5	2.8	10822.3				0.81417	3.7466	0.81421	4.4725
2.82	11106.6	2.82	10639				0.83416	4.1595	0.83425	4.8562
2.84	11072.2	2.84	10401.3				0.85434	4.6006	0.87291	6.2508
2.86	11012.9	2.86	10165.2				0.8744	5.2543	0.87471	6.3588
2.88	10785.1	2.88	9799.58				0.89447	6.1556	0.89465	7.5571
2.9	10513.8	2.9	9363.52				0.91446	7.5251	0.91446	9.1482
2.92	10518.2	2.92	9234.31				0.93442	8.5246	0.93453	11.4413
2.94	10422.9	2.94	9133.13				0.95397	10.1439	0.95448	15.1004
2.96	10150	2.96	8751.45				0.97282	12.3287	0.97396	21.8407
2.98	9993.77	2.98	8300.75				0.98897	15.9746	0.99231	36.6315
3	9863.93	3	7913.02				0.96447	14.5462	0.9607	24.7229
3.02	9751.63	3.02	7640.82				0.9422	12.1607	0.93857	17.9572
3.04	9702.46	3.04	7587.12				0.91922	9.4003	0.91742	14.142
3.06	9859.11	3.06	7117.23				0.89762	7.8916	0.89668	11.945
3.08	9791.08	3.08	7047.01				0.87671	6.4097	0.87637	10.5584
3.1	9280.74	3.1	7003.9				0.85639	5.3735	0.85614	9.4842
3.12	9155.83	3.12	6807.82				0.83587	4.7357	0.83591	8.62
3.14	9169.6	3.14	6624.52				0.81565	4.3261	0.81567	8.0282
3.16	8989.08	3.16	6328.39				0.7955	3.9846	0.79556	7.5099
3.18	8861.37	3.18	6237.97				0.77528	3.7597	0.7753	7.1415
3.2	8758.19	3.2	6159.04				0.75509	3.5715	0.75522	6.7333
3.22	8664.16	3.22	5953.05				0.73495	3.4539	0.7539	6.6312
3.24	8473.69	3.24	5761.28				0.71471	3.3373	0.73384	6.33
3.26	8596.37	3.26	5746.53				0.69454	3.2494	0.69477	5.8655
3.28	8712.22	3.28	5707.82				0.67449	3.1673	0.67457	5.6531
3.3	8372.84	3.3	5788.29				0.65438	3.1276	0.65439	5.4056
3.32	8108.73	3.32	5699.83				0.6341	3.0774	0.65333	5.3321
3.34	8040.73	3.34	5569.09				0.61399	3.0197	0.63325	5.2532
3.36	8080.8	3.36	5497.01				0.59384	2.9978	0.59396	5.0436
3.38	8100.82	3.38	5267.67				0.57374	3.0202	0.57382	4.9203
3.4	8006.69	3.4	5230.81				0.55362	3.0242	0.55367	4.7881
3.42	7752.36	3.42	5297.4				0.53353	3.0346	0.53354	4.6852
3.44	7633.43	3.44	5140.69				0.51333	3.043	0.51341	4.5898
3.46	7607.99	3.46	4941.91				0.49324	3.0713	0.49341	4.1127
3.48	7460.61	3.48	4744.97				0.47311	3.0827	0.47328	3.6469
3.5	7327.7	3.5	4747.58				0.45304	3.1144	0.45293	3.7204
3.52	7231.89	3.52	4903.82				0.43288	3.1395	0.43287	3.7653
3.54	7180.73	3.54	4964.21				0.41279	3.1772	0.41275	3.8798
3.56	7028.85	3.56	4693.51				0.39261	3.1873	0.39263	3.976
3.58	6988.28	3.58	4628.5				0.37255	3.1857	0.37253	4.0214
3.6	6935.93	3.6	4573.03				0.35245	3.1744	0.35237	4.047
3.62	6888.71	3.62	4422.58				0.3323	3.2394	0.33224	4.0808
3.64	6852.9	3.64	4380.41				0.31219	3.2369	0.31211	4.0862
3.66	6708.24	3.66	4325.75				0.29211	3.242	0.29197	4.0958
3.68	6556.49	3.68	4302.22				0.27198	3.2924	0.27184	4.1388
3.7	6417.98	3.7	4487.53				0.25187	3.2907	0.2517	4.1537
3.72	6561.58	3.72	4495.53				0.23178	3.2851	0.23156	4.1706
3.74	6731.55	3.74	4391.52				0.21168	3.2624	0.21145	4.1477
3.76	6585.35	3.76	4335.78				0.19157	3.257	0.19137	4.1294
3.78	6391.36	3.78	4340.2				0.17148	3.2347	0.17123	4.1076
3.8	6028.56	3.8	4212.48				0.15137	3.1664	0.15113	4.0532
3.82	5964.65	3.82	4040.77				0.13123	3.1249	0.13103	3.9691
3.84	6119.98	3.84	4025				0.11127	3.0677	0.11112	3.8287
3.86	5895.05	3.86	4016.32				0.09423	2.9809	0.094	3.7367
3.88	5830.9	3.88	4079.96				0.07715	2.8894	0.07691	3.5945
3.9	5861.04	3.9	4000.81				0.06	2.7689	0.05981	3.4545
3.92	5795.95	3.92	3887.21				0.04321	2.5699	0.04272	3.2343
3.94	5592.69	3.94	3867.03				0.03019	2.3734	0.02651	2.9217
3.96	5500.33	3.96	3843.59				0.00993	1.762	0.00992	2.123
3.98	5516.42	3.98	3853.57
4	5545.06	4	3994.19
4.02	5412.56	4.02	3885.23
4.04	5288.73	4.04	3864.4
4.06	5211.16	4.06	3866.06
4.08	5036.63	4.08	3819.74
4.1	5080.99	4.1	3895.04
4.12	5139.83	4.12	3837.76
4.14	5068.77	4.14	3568.95
4.16	5092.16	4.16	3623.11
4.18	5101.34	4.18	3737.78
4.2	4985.98	4.2	3764.28
4.22	4907.51	4.22	3865.31
4.24	4873.05	4.24	3804.8
4.26	4932.57	4.26	3691.05
4.28	4816.2	4.28	3660.28
4.3	4617.23	4.3	3519.96
4.32	4613.13	4.32	3445.73
4.34	4518.51	4.34	3460.76
4.36	4501.23	4.36	3405.96
4.38	4490.27	4.38	3458.99
4.4	4295.72	4.4	3514.91
4.42	4312.19	4.42	3588.35
4.44	4358.7	4.44	3602.03
4.46	4404.85	4.46	3520.26
4.48	4427.69	4.48	3496.2
4.5	4350.02	4.5	3492.58
4.52	4340.06	4.52	3537.5
4.54	4127.59	4.54	3438.13
4.56	4065.51	4.56	3326.42
4.58	4047.67	4.58	3335.51
4.6	4025.08	4.6	3392.82
4.62	4095.21	4.62	3527.97
4.64	3989.49	4.64	3645.89
4.66	3927.59	4.66	3726.58
4.68	3908.87	4.68	3686.99
4.7	3821.07	4.7	3630.45
4.72	3716.85	4.72	3616.43
4.74	3740.61	4.74	3632.01
4.76	3779.94	4.76	3630.49
4.78	3659.18	4.78	3652.16
4.8	3621.67	4.8	3606.62
4.82	3633.33	4.82	3558.06
4.84	3581.85	4.84	3601.84
4.86	3553.48	4.86	3653.86
4.88	3559.46	4.88	3589.52
4.9	3462.21	4.9	3456.84
4.92	3424.48	4.92	3469.51
4.94	3416.72	4.94	3452.76
4.96	3378.7	4.96	3455.56
4.98	3333.31	4.98	3458.34
5	3228.17	5	3434.65
5.02	3158.29	5.02	3284.47
5.04	3159.8	5.04	3216.86
5.06	3124.24	5.06	3187.99
5.08	3081.22	5.08	3073.14
5.1	3192.13	5.1	3057.78
5.12	3161.14	5.12	3051
5.14	3099.31	5.14	3155.93
5.16	3115.41	5.16	3184.79
5.18	3149.61	5.18	3019.25
5.2	3258.15	5.2	3009.56
5.22	3086.6	5.22	3132.53
5.24	2890.72	5.24	3110.5
5.26	2819.61	5.26	3016.67
5.28	2880.38	5.28	3037.36
5.3	2954.45	5.3	3028.59
5.32	3010.82	5.32	2985.61
5.34	2969.24	5.34	2998.43
5.36	2868.55	5.36	2963.77
5.38	2878.4	5.38	2934.04
5.4	2883.72	5.4	3065.85
5.42	2799.59	5.42	3163.63
5.44	2734.51	5.44	3058.97
5.46	2825.88	5.46	2951.9
5.48	2842.27	5.48	3030.16
5.5	2783.33	5.5	3098.01
5.52	2752.88	5.52	3072.74
5.54	2695.71	5.54	3050.23
5.56	2687.99	5.56	2956
5.58	2723.6	5.58	2896.34
5.6	2669.07	5.6	3016.01
5.62	2629.22	5.62	3030.08
5.64	2694.82	5.64	2954.26
5.66	2597.23	5.66	2983.43
5.68	2543.36	5.68	2933.08
5.7	2642.93	5.7	2898.74
5.72	2598.47	5.72	2927.83
5.74	2614.07	5.74	2880.81
5.76	2654.47	5.76	2797.77
5.78	2580.11	5.78	2823.39
5.8	2503.07	5.8	2762.71
5.82	2407.95	5.82	2819.59
5.84	2427.73	5.84	2940.96
5.86	2427	5.86	2857.08
5.88	2360.86	5.88	2731.12
5.9	2416.09	5.9	2769.53
5.92	2464.26	5.92	2801.99
5.94	2356.09	5.94	2756.79
5.96	2332.34	5.96	2707.74
5.98	2342.61	5.98	2482.66
6	2367.42	6	2547.09
6.02	2411.66	6.02	2587.21
6.04	2408.68	6.04	2450.05
6.06	2428.21	6.06	2526.41
6.08	2304.63	6.08	2555.04
6.1	2242.99	6.1	2567.2
6.12	2267.68	6.12	2653.99
6.14	2340.37	6.14	2733.2
6.16	2342.95	6.16	2606.16
6.18	2350.18	6.18	2568.48
6.2	2308.93	6.2	2585.14
6.22	2240.68	6.22	2530.38
6.24	2262.26	6.24	2561.52
6.26	2203.87	6.26	2508.52
6.28	2125.48	6.28	2482.19
6.3	2214.93	6.3	2522.01
6.32	2269.93	6.32	2549.16
6.34	2212.27	6.34	2596.3
6.36	2232.42	6.36	2559.93
6.38	2173.14	6.38	2477.93
6.4	2107.22	6.4	2387.31
6.42	2198.24	6.42	2442.76
6.44	2255.25	6.44	2522.14
6.46	2164.16	6.46	2533.38
6.48	2051.9	6.48	2535.45
6.5	2105.51	6.5	2483.75
6.52	2148.93	6.52	2447.28
6.54	2103.15	6.54	2377.03
6.56	2166.64	6.56	2420.58
6.58	2204.56	6.58	2530.55
6.6	2156.12	6.6	2470.39
6.62	2104.55	6.62	2341.8
6.64	2163.43	6.64	2385.11
6.66	2122.12	6.66	2457.66
6.68	2003.8	6.68	2407.09
6.7	2050.34	6.7	2365.59
6.72	2075.72	6.72	2341.67
6.74	2024.43	6.74	2411.47
6.76	2033.4	6.76	2577.3
6.78	2085.33	6.78	2579.16
6.8	2071.52	6.8	2512.96
6.82	2048.17	6.82	2590.15
6.84	2039.67	6.84	2425.14
6.86	2049.51	6.86	2320.25
6.88	2082.53	6.88	2467.86
6.9	2106.17	6.9	2497.68
6.92	2098.31	6.92	2425.97
6.94	2015.28	6.94	2347.68
6.96	1959.58	6.96	2446.5
6.98	2059.65	6.98	2533.78
7	2109.51	7	2571.07
7.02	2030.77	7.02	2552.62
7.04	2035.64	7.04	2511.21
7.06	2051.41	7.06	2560.07
7.08	2036.53	7.08	2518.47
7.1	2066.67	7.1	2404.07
7.12	1975.94	7.12	2400.13
7.14	1899.34	7.14	2426.19
7.16	1900.65	7.16	2456.12
7.18	1986.19	7.18	2535.22
7.2	2083.84	7.2	2531.57
7.22	2058.58	7.22	2494.55
7.24	1971.13	7.24	2521.27
7.26	1830.85	7.26	2585.24
7.28	1876.1	7.28	2563.32
7.3	1863.95	7.3	2557.64
7.32	1824.52	7.32	2629.94
7.34	1933	7.34	2614.29
7.36	1982.34	7.36	2515.41
7.38	2016.78	7.38	2485.36
7.4	2004.38	7.4	2446.89
7.42	2008.02	7.42	2487.45
7.44	2004.58	7.44	2646.12
7.46	1934.64	7.46	2708.64
7.48	1889.34	7.48	2602.27
7.5	1871.51	7.5	2648.65
7.52	1849.81	7.52	2736.89
7.54	1858.33	7.54	2640.28
7.56	1933.73	7.56	2587.96
7.58	1992.12	7.58	2509.59
7.6	1930.05	7.6	2505.07
7.62	1883.42	7.62	2527.82
7.64	1919.99	7.64	2516.16
7.66	1933.91	7.66	2529.41
7.68	1861.27	7.68	2443.12
7.7	1888.2	7.7	2450.46
7.72	1860.27	7.72	2529.32
7.74	1795.08	7.74	2473.79
7.76	1870.24	7.76	2406.59
7.78	1930.78	7.78	2479.61
7.8	1864.13	7.8	2448.04
7.82	1770.77	7.82	2308.47
7.84	1785.25	7.84	2334.84
7.86	1750.73	7.86	2389.28
7.88	1782.1	7.88	2375.52
7.9	1897.38	7.9	2339.61
7.92	1980.54	7.92	2355.97
7.94	1957.31	7.94	2317.51
7.96	1836.1	7.96	2237.8
7.98	1797.77	7.98	2233.1
8	1765.17	8	2268.5
8.02	1770.18	8.02	2324.51
8.04	1837.29	8.04	2339.88
8.06	1874.74	8.06	2310.49
8.08	1912.3	8.08	2324.75
8.1	1957.99	8.1	2255.24
8.12	1907.18	8.12	2191.33
8.14	1892.98	8.14	2305.3
8.16	1855.34	8.16	2401.97
8.18	1805.62	8.18	2363.03
8.2	1866.67	8.2	2287.76
8.22	1858.41	8.22	2281.07
8.24	1862.38	8.24	2374.28
8.26	1860.55	8.26	2390.14
8.28	1878.87	8.28	2320.91
8.3	1867.07	8.3	2279.46
8.32	1841.49	8.32	2291.28
8.34	1870.77	8.34	2380.89
8.36	1881.23	8.36	2402.26
8.38	1912.28	8.38	2366.76
8.4	1925.12	8.4	2403.8
8.42	1877.31	8.42	2342.46
8.44	1841.69	8.44	2274.69
8.46	1806.45	8.46	2331.18
8.48	1775	8.48	2378.93
8.5	1768.79	8.5	2429.09
8.52	1793.57	8.52	2383.67
8.54	1800.14	8.54	2391.3
8.56	1758.42	8.56	2344.36
8.58	1807.99	8.58	2320.37
8.6	1808.65	8.6	2375.18
8.62	1828.77	8.62	2264.92
8.64	1792.21	8.64	2175.07
8.66	1747.58	8.66	2199.83
8.68	1710.88	8.68	2254.12
8.7	1670.54	8.7	2314.41
8.72	1745.85	8.72	2345.89
8.74	1712.6	8.74	2308.4
8.76	1685.41	8.76	2297.89
8.78	1716.58	8.78	2237.7
8.8	1712.59	8.8	2224.84
8.82	1739.43	8.82	2229.3
8.84	1716.86	8.84	2249.83
8.86	1726.88	8.86	2339.55
8.88	1756.38	8.88	2360.41
8.9	1693.75	8.9	2329.23
8.92	1708.31	8.92	2252.15
8.94	1733.32	8.94	2210.42
8.96	1722.94	8.96	2220.82
8.98	1722.89	8.98	2281.2
9	1747.91	9	2345.82
9.02	1745.84	9.02	2339.6
9.04	1762.49	9.04	2275.03
9.06	1712.53	9.06	2235.41
9.08	1681.24	9.08	2274.99
9.1	1743.74	9.1	2293.75
9.12	1718.75	9.12	2227.09
9.14	1672.92	9.14	2162.5
9.16	1708.34	9.16	2156.25
9.18	1702.07	9.18	2235.44
9.2	1687.51	9.2	2229.13
9.22	1712.5	9.22	2202.11
9.24	1779.21	9.24	2202.05
9.26	1752.01	9.26	2181.27
9.28	1725.06	9.28	2220.84
9.3	1806.27	9.3	2245.85
9.32	1674.83	9.32	2295.88
9.34	1566.71	9.34	2308.3
9.36	1664.66	9.36	2237.44
9.38	1631.12	9.38	2256.34
9.4	1598.01	9.4	2256.15
9.42	1681.29	9.42	2254.27
9.44	1674.95	9.44	2368.84
9.46	1704.27	9.46	2354.05
9.48	1739.54	9.48	2245.76
9.5	1716.67	9.5	2241.74
9.52	1643.61	9.52	2325.09
9.54	1606.32	9.54	2362.48
9.56	1693.86	9.56	2337.47
9.58	1735.39	9.58	2318.74
9.6	1704.12	9.6	2203.92
9.62	1652.01	9.62	2110.46
9.64	1693.92	9.64	2158.4
9.66	1718.64	9.66	2279.38
9.68	1691.72	9.68	2389.63
9.7	1754.27	9.7	2333.15
9.72	1703.94	9.72	2227.01
9.74	1687.69	9.74	2285.64
9.76	1745.79	9.76	2230.89
9.78	1708.28	9.78	2162.69
9.8	1691.68	9.8	2224.97
9.82	1614.37	9.82	2302.32
9.84	1606.44	9.84	2239.19
9.86	1633.21	9.86	2204.47
9.88	1637.63	9.88	2337.54
9.9	1572.62	9.9	2362.52
9.92	1541.88	9.92	2412.61
9.94	1602.02	9.94	2408.22
9.96	1637.65	9.96	2414.72
9.98	1704.19	9.98	2412.36
10	1674.9	10	2322.82
10.02	1652.12	10.02	2383.58
10.04	1687.55	10.04	2429.04
10.06	1672.83	10.06	2397.96
10.08	1658.38	10.08	2274.65
10.1	1679.17	10.1	2195.99
10.12	1674.99	10.12	2293.84
10.14	1622.8	10.14	2289.49
10.16	1616.76	10.16	2293.85
10.18	1652.07	10.18	2285.3
10.2	1631.22	10.2	2264.65
10.22	1606.23	10.22	2362.64
10.24	1652.2	10.24	2354.01
10.26	1697.89	10.26	2335.53
10.28	1587.3	10.28	2314.43
10.3	1539.68	10.3	2245.85
10.32	1637.59	10.32	2293.82
10.34	1691.68	10.34	2251.94
10.36	1643.65	10.36	2275.18
10.38	1577.07	10.38	2366.64
10.4	1604.22	10.4	2306.18
10.42	1658.36	10.42	2272.94
10.44	1637.45	10.44	2279.16
10.46	1639.63	10.46	2310.47
10.48	1637.45	10.48	2312.45
10.5	1637.55	10.5	2300.03
10.52	1739.64	10.52	2241.59
10.54	1651.95	10.54	2200.04
10.56	1504.17	10.56	2250.01
10.58	1547.94	10.58	2335.47
10.6	1572.91	10.6	2445.85
10.62	1545.83	10.62	2379.12
10.64	1625.03	10.64	2174.97
10.66	1645.82	10.66	2258.37
10.68	1566.66	10.68	2337.49
10.7	1514.59	10.7	2316.66
10.72	1510.41	10.72	2433.33
10.74	1497.93	10.74	2402.11
10.76	1566.61	10.76	2272.95
10.78	1683.33	10.78	2202.09
10.8	1693.74	10.8	2318.66
10.82	1664.62	10.82	2385.47
10.84	1672.87	10.84	2279.23
10.86	1700.03	10.86	2264.53
10.88	1664.61	10.88	2250.08
10.9	1604.24	10.9	2168.79
10.92	1554.17	10.92	2183.26
10.94	1601.98	10.94	2260.35
10.96	1683.27	10.96	2287.52
10.98	1685.48	10.98	2314.5
11	1728.99	11	2318.83
11.02	1733.51	11.02	2326.98
11.04	1687.44	11.04	2323.04
11.06	1679.26	11.06	2320.71
11.08	1650	11.08	2350.04
11.1	1679.07	11.1	2306.36
11.12	1695.88	11.12	2275
11.14	1666.73	11.14	2189.91
11.16	1567	11.16	2174.72
11.18	1555.94	11.18	2247.91
11.2	1581.46	11.2	2264.52
11.22	1628.72	11.22	2275.02
11.24	1602.68	11.24	2219.01
11.26	1512.33	11.26	2210.19
11.28	1549.98	11.28	2256.24
11.3	1537.59	11.3	2229.33
11.32	1541.55	11.32	2251.78
11.34	1572.86	11.34	2341.44
11.36	1635.09	11.36	2457.84
11.38	1652.32	11.38	2450.57
11.4	1645.63	11.4	2348.01
11.42	1643.97	11.42	2325.06
11.44	1573.2	11.44	2422.14
11.46	1665.66	11.46	2481.61
11.48	1735.92	11.48	2480.88
11.5	1664.63	11.5	2442.37
11.52	1666.6	11.52	2407.89
11.54	1683.26	11.54	2392.27
11.56	1609.07	11.56	2308.45
11.58	1560.1	11.58	2353.64
11.6	1564.88	11.6	2402.18
11.62	1566.35	11.62	2323.58
11.64	1643.32	11.64	2179.91
11.66	1627.7	11.66	2153.66
11.68	1647.06	11.68	2286.62
11.7	1661.16	11.7	2329.62
11.72	1618.45	11.72	2402.87
11.74	1664.37	11.74	2467.28
11.76	1617.45	11.76	2433.09
11.78	1521.18	11.78	2404.77
11.8	1514.3	11.8	2382.97
11.82	1525.16	11.82	2387.82
11.84	1531.01	11.84	2376.89
11.86	1510.94	11.86	2340.28
11.88	1485.22	11.88	2332.71
11.9	1569.85	11.9	2348.35
11.92	1647.83	11.92	2372.11
11.94	1662.38	11.94	2437.38
11.96	1658.52	11.96	2451.99
11.98	1680.71	11.98	2435.76
12	1677.7	12	2387.89
12.02	1602.65	12.02	2329.7
12.04	1537.97	12.04	2310.18
12.06	1571.85	12.06	2413.09
12.08	1617.02	12.08	2512.36
12.1	1673.63	12.1	2440.99
12.12	1758.26	12.12	2382.89
12.14	1690.9	12.14	2391.97
12.16	1604.4	12.16	2413.86
12.18	1589.62	12.18	2499.14
12.2	1648.81	12.2	2494.74
12.22	1647.13	12.22	2443.71
12.24	1609.8	12.24	2437.66
12.26	1517.15	12.26	2384.26
12.28	1520.12	12.28	2400.75
12.3	1627.74	12.3	2501.34
12.32	1595.83	12.32	2457.99
12.34	1656.97	12.34	2383.15
12.36	1710.65	12.36	2350.93
12.38	1708.14	12.38	2367.39
12.4	1657.64	12.4	2406.78
12.42	1608.04	12.42	2334.5
12.44	1569.99	12.44	2397.23
12.46	1506.5	12.46	2482.11
12.48	1538.51	12.48	2354.39
12.5	1540.68	12.5	2347.71
12.52	1540.5	12.52	2327.97
12.54	1494.14	12.54	2303.72
12.56	1470.89	12.56	2408.22
12.58	1543.92	12.58	2373.97
12.6	1519.26	12.6	2392.11
12.62	1516.21	12.62	2539.26
12.64	1555.61	12.64	2588.66
12.66	1619.65	12.66	2584.29
12.68	1615.96	12.68	2612.86
12.7	1605.09	12.7	2608.09
12.72	1585.19	12.72	2525.7
12.74	1565.28	12.74	2526.15
12.76	1588.27	12.76	2514.05
12.78	1546.35	12.78	2389.65
12.8	1547.33	12.8	2401.62
12.82	1580.78	12.82	2323.9
12.84	1573.66	12.84	2273.38
12.86	1572.16	12.86	2415.66
12.88	1541.46	12.88	2498.41
12.9	1431	12.9	2437.04
12.92	1465.53	12.92	2389.51
12.94	1636.9	12.94	2415.8
12.96	1684.51	12.96	2493.92
12.98	1591.74	12.98	2523.89
13	1541.21	13	2521.93
13.02	1554.17	13.02	2429.6
13.04	1570.21	13.04	2358.16
13.06	1625.59	13.06	2386.76
13.08	1650.64	13.08	2325.96
13.1	1689.4	13.1	2400.13
13.12	1667.94	13.12	2486.32
13.14	1597.17	13.14	2456.5
13.16	1652.66	13.16	2406.01
13.18	1687.67	13.18	2410.29
13.2	1721.28	13.2	2484.64
13.22	1728.57	13.22	2526.12
13.24	1631.81	13.24	2504.11
13.26	1532.77	13.26	2496.04
13.28	1555.62	13.28	2477.89
13.3	1688.56	13.3	2438.21
13.32	1720.69	13.32	2562.41
13.34	1625.26	13.34	2680.41
13.36	1582.77	13.36	2636.37
13.38	1629.62	13.38	2509.03
13.4	1581.26	13.4	2451.79
13.42	1501.39	13.42	2464.29
13.44	1582.14	13.44	2484.72
13.46	1664.08	13.46	2498.02
13.48	1669.06	13.48	2499.8
13.5	1674.38	13.5	2518.03
13.52	1709.27	13.52	2464.05
13.54	1719.48	13.54	2523.99
13.56	1670.56	13.56	2613.71
13.58	1591.84	13.58	2494.46
13.6	1603.1	13.6	2398.01
13.62	1617.33	13.62	2354.17
13.64	1540.81	13.64	2442.92
13.66	1563.97	13.66	2512.1
13.68	1626.52	13.68	2514.62
13.7	1641.44	13.7	2587.63
13.72	1643.87	13.72	2595.49
13.74	1586.61	13.74	2629.35
13.76	1566.27	13.76	2592.16
13.78	1596.79	13.78	2549.14
13.8	1596.83	13.8	2553.36
13.82	1628.43	13.82	2438.48
13.84	1659.31	13.84	2538.43
13.86	1647.83	13.86	2678.67
13.88	1592.92	13.88	2652.26
13.9	1596.26	13.9	2614.45
13.92	1666.05	13.92	2659.68
13.94	1683.19	13.94	2690.75
13.96	1651.95	13.96	2668.88
13.98	1628.8	13.98	2647.16
14	1631.19	14	2584.05
14.02	1654.97	14.02	2629.07
14.04	1598.83	14.04	2727.49
14.06	1579.19	14.06	2707.21
14.08	1616.39	14.08	2646.95
14.1	1624.72	14.1	2659.96
14.12	1572.86	14.12	2750.81
14.14	1551.02	14.14	2699.04
14.16	1627.15	14.16	2680.66
14.18	1656.39	14.18	2701.85
14.2	1623.18	14.2	2591.32
14.22	1602.98	14.22	2541.07
14.24	1630.5	14.24	2550
14.26	1682.24	14.26	2694.92
14.28	1661.59	14.28	2764.02
14.3	1660.52	14.3	2713.68
14.32	1730.72	14.32	2704.59
14.34	1712.19	14.34	2631.45
14.36	1762.88	14.36	2646.78
14.38	1737.79	14.38	2616.02
14.4	1640.07	14.4	2668.89
14.42	1564.17	14.42	2661.95
14.44	1552.44	14.44	2611.76
14.46	1585.38	14.46	2755.9
14.48	1500.41	14.48	2784.49
14.5	1520.3	14.5	2710.59
14.52	1573.76	14.52	2733.22
14.54	1604.58	14.54	2710.86
14.56	1575.81	14.56	2690.13
14.58	1513.89	14.58	2800.52
14.6	1567.17	14.6	2771.96
14.62	1703.81	14.62	2716.74
14.64	1759.74	14.64	2753.92
14.66	1573.03	14.66	2784.12
14.68	1527.54	14.68	2837.32
14.7	1613.31	14.7	2688.66
14.72	1606.38	14.72	2646.8
14.74	1571.58	14.74	2819.11
14.76	1581.46	14.76	2855.99
14.78	1628.8	14.78	2789.02
14.8	1701.88	14.8	2809.09
14.82	1769.3	14.82	2826.89
14.84	1774.27	14.84	2827.28
14.86	1739.45	14.86	2825
14.88	1716.67	14.88	2853.31
14.9	1680.84	14.9	2812.08
14.92	1658.22	14.92	2856.48
14.94	1696.51	14.94	2938.01
14.96	1697.45	14.96	2858.19
14.98	1701.72	14.98	2868.3
15	1665.32	15	2840.61
15.02	1641.91	15.02	2799.15
15.04	1708.33	15.04	2790.62
15.06	1719.57	15.06	2860.59
15.08	1703.39	15.08	2941.59
15.1	1685.37	15.1	2860.35
15.12	1747.57	15.12	2797.58
15.14	1734.23	15.14	2878.9
15.16	1634.09	15.16	2859.88
15.18	1684.3	15.18	2861.41
15.2	1751.68	15.2	2890.61
15.22	1671.58	15.22	2923.88
15.24	1602.25	15.24	2891.28
15.26	1592.16	15.26	2820.11
15.28	1663.99	15.28	2753.8
15.3	1751.87	15.3	2883.86
15.32	1756.48	15.32	3016.21
15.34	1677.82	15.34	3014.87
15.36	1615.73	15.36	2956.9
15.38	1663.79	15.38	3002.75
15.4	1644.22	15.4	2902.26
15.42	1611.8	15.42	2798.89
15.44	1675.48	15.44	2978.94
15.46	1619.31	15.46	3112.22
15.48	1601.97	15.48	3038.23
15.5	1682.7	15.5	2978.81
15.52	1697.32	15.52	2984.52
15.54	1688.84	15.54	3001.5
15.56	1686.67	15.56	3013.14
15.58	1634.74	15.58	3031.19
15.6	1616.24	15.6	3012.5
15.62	1694.87	15.62	2965.01
15.64	1692.39	15.64	2966.21
15.66	1636.46	15.66	3016.66
15.68	1600.3	15.68	2900.84
15.7	1579.88	15.7	2861.87
15.72	1618.26	15.72	2972.57
15.74	1624.14	15.74	2976.18
15.76	1664.52	15.76	3039.84
15.78	1668.83	15.78	3128.95
15.8	1671.73	15.8	3072.82
15.82	1678.29	15.82	3097.09
15.84	1631.93	15.84	3087.9
15.86	1628.19	15.86	3066.67
15.88	1686.63	15.88	3122.58
15.9	1700.34	15.9	3152.59
15.92	1624.7	15.92	3113.84
15.94	1610.97	15.94	3137.5
15.96	1721.21	15.96	3049.47
15.98	1834.68	15.98	2938.72
16	1821.21	16	2936.87
16.02	1692.68	16.02	3036.05
16.04	1661.4	16.04	3149.34
16.06	1722.62	16.06	3075.57
16.08	1730.36	16.08	3158.92
16.1	1735.72	16.1	3226.3
16.12	1740.46	16.12	3073.27
16.14	1753.56	16.14	3023.26
16.16	1751.22	16.16	2981.05
16.18	1716.8	16.18	3054.8
16.2	1725.92	16.2	3220.68
16.22	1731.93	16.22	3255.94
16.24	1680.21	16.24	3263.64
16.26	1727.16	16.26	3214.23
16.28	1745.96	16.28	3206.41
16.3	1768	16.3	3266.47
16.32	1789.1	16.32	3104.47
16.34	1779.3	16.34	3062.08
16.36	1758.14	16.36	3284.17
16.38	1705.33	16.38	3351.5
16.4	1717.95	16.4	3270.58
16.42	1678.28	16.42	3255.46
16.44	1710.51	16.44	3253.42
16.46	1770.49	16.46	3177.74
16.48	1786.14	16.48	3296.26
16.5	1712.11	16.5	3318.74
16.52	1754.06	16.52	3264.05
16.54	1806.52	16.54	3345.6
16.56	1764.56	16.56	3334.24
16.58	1725.66	16.58	3273.28
16.6	1750.7	16.6	3169.79
16.62	1767.43	16.62	3029.12
16.64	1662.88	16.64	3163.72
16.66	1638.91	16.66	3260.45
16.68	1679.29	16.68	3275.22
16.7	1731.01	16.7	3232.08
16.72	1712.79	16.72	3164.23
16.74	1706.06	16.74	3253
16.76	1720.45	16.76	3176.94
16.78	1782.6	16.78	3150.91
16.8	1777.2	16.8	3302.2
16.82	1783.07	16.82	3371.5
16.84	1786.82	16.84	3447.15
16.86	1715.8	16.86	3323.47
16.88	1731.58	16.88	3268.25
16.9	1778.93	16.9	3312.5
16.92	1727.84	16.92	3261.37
16.94	1697.23	16.94	3119.41
16.96	1668.44	16.96	3110.94
16.98	1793.54	16.98	3284.12
17	1822.42	17	3335.66
17.02	1764.47	17.02	3253.07
17.04	1740.91	17.04	3208.31
17.06	1671.74	17.06	3231.74
17.08	1662.29	17.08	3182.07
17.1	1629.07	17.1	3180.28
17.12	1648.66	17.12	3135.27
17.14	1717.69	17.14	3149.78
17.16	1743.28	17.16	3243.5
17.18	1758.49	17.18	3395.57
17.2	1810.91	17.2	3324.96
17.22	1801.54	17.22	3305.81
17.24	1802.63	17.24	3315.89
17.26	1881.67	17.26	3379.22
17.28	1829.99	17.28	3439.17
17.3	1725.85	17.3	3365.93
17.32	1723.3	17.32	3279.89
17.34	1762.44	17.34	3353.32
17.36	1770.91	17.36	3280.39
17.38	1737.55	17.38	3165.81
17.4	1680.34	17.4	3240.31
17.42	1638.93	17.42	3430.09
17.44	1664.32	17.44	3487.39
17.46	1658.14	17.46	3403.88
17.48	1681.69	17.48	3486.1
17.5	1705.46	17.5	3442.41
17.52	1742.55	17.52	3341.41
17.54	1727.66	17.54	3543.43
17.56	1756.7	17.56	3599.11
17.58	1818.46	17.58	3418.36
17.6	1821.39	17.6	3395.71
17.62	1812.32	17.62	3421.01
17.64	1761.78	17.64	3346.74
17.66	1746.04	17.66	3284.76
17.68	1743.08	17.68	3303.01
17.7	1745.36	17.7	3454.62
17.72	1721.76	17.72	3422.69
17.74	1690.79	17.74	3375.3
17.76	1703.3	17.76	3394.19
17.78	1789.11	17.78	3410.22
17.8	1822.27	17.8	3304.48
17.82	1824.19	17.82	3418.64
17.84	1769.28	17.84	3359.75
17.86	1772.73	17.86	3315.78
17.88	1725.96	17.88	3457.37
17.9	1733.63	17.9	3460.9
17.92	1757.36	17.92	3439.17
17.94	1730.6	17.94	3465.75
17.96	1709.43	17.96	3555.15
17.98	1783.78	17.98	3521.37
18	1780.53	18	3473.41
18.02	1762.26	18.02	3516.82
18.04	1834.16	18.04	3539.41
18.06	1789.36	18.06	3485.8
18.08	1796.23	18.08	3504.34
18.1	1828.37	18.1	3451.58
18.12	1777.59	18.12	3488.81
18.14	1735.69	18.14	3511.24
18.16	1686.53	18.16	3432.19
18.18	1685.85	18.18	3436.59
18.2	1641.67	18.2	3486.95
18.22	1701.07	18.22	3541.18
18.24	1775.03	18.24	3601.13
18.26	1720.87	18.26	3397.59
18.28	1714.01	18.28	3285.89
18.3	1757.7	18.3	3321.26
18.32	1797.87	18.32	3367.07
18.34	1792.84	18.34	3420.62
18.36	1729.54	18.36	3471.78
18.38	1682.11	18.38	3498.31
18.4	1788.53	18.4	3491.99
18.42	1883.42	18.42	3451.54
18.44	1772.53	18.44	3515.67
18.46	1719.52	18.46	3614.69
18.48	1801.02	18.48	3605.7
18.5	1791.76	18.5	3648.12
18.52	1722.52	18.52	3707.5
18.54	1843.84	18.54	3616.91
18.56	1715.86	18.56	3521.01
18.58	1759.32	18.58	3630.88
18.6	1823.02	18.6	3661.61
18.62	1770.85	18.62	3528.01
18.64	1813.62	18.64	3529.5
18.66	1770.99	18.66	3625
18.68	1694.91	18.68	3570.67
18.7	1802.83	18.7	3493.08
18.72	1901.27	18.72	3490.4
18.74	1911.43	18.74	3445.69
18.76	1793.84	18.76	3527.48
18.78	1753.32	18.78	3616.34
18.8	1781.61	18.8	3536.59
18.82	1821.76	18.82	3375.51
18.84	1836.89	18.84	3434.36
18.86	1829.76	18.86	3575.93
18.88	1784.95	18.88	3433.66
18.9	1716.51	18.9	3460.5
18.92	1763.55	18.92	3525.5
18.94	1688.86	18.94	3514.49
18.96	1709.27	18.96	3643.22
18.98	1817.63	18.98	3657.79
19	1840.92	19	3588.48
19.02	1936.22	19.02	3495.74
19.04	1964.05	19.04	3440.86
19.06	1891.58	19.06	3587.85
19.08	1824.36	19.08	3504.72
19.1	1797.09	19.1	3432.5
19.12	1761.1	19.12	3468.72
19.14	1715.79	19.14	3517.63
19.16	1763.61	19.16	3577.19
19.18	1790.78	19.18	3628.43
19.2	1820.84	19.2	3632.31
19.22	1918.09	19.22	3584.78
19.24	1819.75	19.24	3580.3
19.26	1782.63	19.26	3566.67
19.28	1790.68	19.28	3560.93
19.3	1721.87	19.3	3524.2
19.32	1694.28	19.32	3510.76
19.34	1727.61	19.34	3607.73
19.36	1805.37	19.36	3635.41
19.38	1824.4	19.38	3586.18
19.4	1812.21	19.4	3601.61
19.42	1727.64	19.42	3652.03
19.44	1833.09	19.44	3644.55
19.46	1778.66	19.46	3546.41
19.48	1706.73	19.48	3615.32
19.5	1687.62	19.5	3584.23
19.52	1712.6	19.52	3599.63
19.54	1723.56	19.54	3683.86
19.56	1737.7	19.56	3571.31
19.58	1760.94	19.58	3686.1
19.6	1726.47	19.6	3601.02
19.62	1756.93	19.62	3438.89
19.64	1763.9	19.64	3455.57
19.66	1861.05	19.66	3459.74
19.68	1929.32	19.68	3379.26
19.7	1786.28	19.7	3326.32
19.72	1730.46	19.72	3380.38
19.74	1795.52	19.74	3448.48
19.76	1869.46	19.76	3468.17
19.78	1841.97	19.78	3462.3
19.8	1809.47	19.8	3483.51
19.82	1789.79	19.82	3481.57
19.84	1728.2	19.84	3556.45
19.86	1817.08	19.86	3552.59
19.88	1803.54	19.88	3472.66
19.9	1858.43	19.9	3566.57
19.92	1816.15	19.92	3579.06
19.94	1771.51	19.94	3611.82
19.96	1788.59	19.96	3638.22
19.98	1724.62	19.98	3535.01
20	1739.25	20	3447.84
20.02	1766.27	20.02	3544.1
20.04	1837.38	20.04	3584.28
20.06	1758.65	20.06	3468.86
20.08	1768.32	20.08	3482.67
20.1	1844.95	20.1	3487.07
20.12	1900.78	20.12	3532.52
20.14	1880.14	20.14	3477.44
20.16	1734.01	20.16	3526.4
20.18	1660.35	20.18	3467.99
20.2	1689.03	20.2	3512.97
20.22	1721.45	20.22	3608.11
20.24	1785.8	20.24	3511.74
20.26	1779.87	20.26	3329.15
20.28	1851.56	20.28	3469.66
20.3	1847.14	20.3	3566.16
20.32	1857.81	20.32	3572.93
20.34	1852.93	20.34	3527.93
20.36	1805.46	20.36	3494.72
20.38	1786.35	20.38	3549.85
20.4	1718.15	20.4	3600.99
20.42	1689.16	20.42	3607.35
20.44	1750.38	20.44	3531.59
20.46	1765.38	20.46	3383.65
20.48	1648.72	20.48	3409.55
20.5	1690.52	20.5	3476.01
20.52	1778.92	20.52	3490.77
20.54	1729.66	20.54	3560.45
20.56	1706.17	20.56	3493.11
20.58	1768.46	20.58	3512.77
20.6	1800.51	20.6	3657.71
20.62	1810.75	20.62	3638.62
20.64	1829.01	20.64	3498.82
20.66	1884.84	20.66	3550.1
20.68	1780.39	20.68	3530.69
20.7	1762.91	20.7	3377.49
20.72	1785.83	20.72	3477.82
20.74	1779.22	20.74	3517.71
20.76	1773.59	20.76	3413.74
20.78	1824.21	20.78	3421.62
20.8	1795.2	20.8	3449.4
20.82	1754.17	20.82	3473.93
20.84	1778.78	20.84	3434.28
20.86	1821.54	20.86	3421.58
20.88	1838.45	20.88	3440.68
20.9	1897.51	20.9	3416.78
20.92	1739.12	20.92	3347.15
20.94	1748.05	20.94	3424.48
20.96	1721.98	20.96	3444.26
20.98	1829.12	20.98	3441.77
21	1781	21	3387.75
21.02	1860.98	21.02	3458.1
21.04	1788.62	21.04	3452.19
21.06	1806.83	21.06	3351.3
21.08	1870.69	21.08	3512.17
21.1	1827.44	21.1	3390.55
21.12	1849.98	21.12	3460.72
21.14	1801.77	21.14	3491.07
21.16	1813.78	21.16	3514.23
21.18	1773.1	21.18	3490.84
21.2	1843.26	21.2	3375.9
21.22	1884.69	21.22	3435.41
21.24	1828.21	21.24	3337.3
21.26	1744.66	21.26	3343.36
21.28	1694.94	21.28	3542.99
21.3	1788.17	21.3	3494.68
21.32	1777.47	21.32	3446.92
21.34	1915.6	21.34	3502.95
21.36	1783.33	21.36	3433.1
21.38	1768.32	21.38	3365.35
21.4	1725.71	21.4	3266.93
21.42	1741.95	21.42	3288.36
21.44	1803.75	21.44	3429.81
21.46	1814.54	21.46	3459.16
21.48	1836.21	21.48	3344
21.5	1742.44	21.5	3376.51
21.52	1783.69	21.52	3332.22
21.54	1847.29	21.54	3285.15
21.56	1886.8	21.56	3314.21
21.58	1861.37	21.58	3232.55
21.6	1849.34	21.6	3273.13
21.62	1825	21.62	3322.47
21.64	1847.36	21.64	3256.3
21.66	1871.53	21.66	3326.05
21.68	1822	21.68	3348.96
21.7	1928.11	21.7	3470.37
21.72	1842.18	21.72	3322.72
21.74	1851.21	21.74	3330.49
21.76	1825.95	21.76	3210.84
21.78	1840.96	21.78	3186.49
21.8	1746.93	21.8	3341.91
21.82	1753.28	21.82	3300.2
21.84	1765.77	21.84	3365.88
21.86	1813.02	21.86	3435.19
21.88	1915.41	21.88	3224.75
21.9	1898.92	21.9	3296.3
21.92	1882.9	21.92	3331.18
21.94	1815.74	21.94	3319.62
21.96	1759.18	21.96	3401.71
21.98	1836.21	21.98	3620.26
22	1804.07	22	3418.31
22.02	1806.55	22.02	3357.18
22.04	1842.58	22.04	3323.64
22.06	1761.62	22.06	3260.26
22.08	1627.57	22.08	3242.88
22.1	1803.67	22.1	3221.3
22.12	1899.5	22.12	3105.66
22.14	1719.96	22.14	3314.61
22.16	1877.11	22.16	3353.14
22.18	1912.56	22.18	3363.63
22.2	1830.13	22.2	3227.03
22.22	1881.27	22.22	3222.14
22.24	1884.28	22.24	3154.77
22.26	1910.44	22.26	3265.86
22.28	1904.17	22.28	3249.41
22.3	1888.84	22.3	3335.92
22.32	1822.3	22.32	3224.61
22.34	1772.66	22.34	3163.82
22.36	1801.13	22.36	3239.08
22.38	1788.63	22.38	3197.35
22.4	1809.39	22.4	3256.18
22.42	1851.93	22.42	3236.39
22.44	1736.58	22.44	3155.17
22.46	1863.71	22.46	3193.28
22.48	1800.88	22.48	3301.18
22.5	1848.59	22.5	3231.12
22.52	1763.23	22.52	3050.36
22.54	1831.03	22.54	3115.35
22.56	1760.71	22.56	3187.73
22.58	1716.92	22.58	3178.92
22.6	1786.1	22.6	3193.62
22.62	1722.42	22.62	3194.15
22.64	1813.33	22.64	3161.39
22.66	1857.27	22.66	3129.26
22.68	1820.23	22.68	3211.4
22.7	1829.46	22.7	3293.84
22.72	1774.04	22.72	3099.72
22.74	1770.83	22.74	3064.57
22.76	1761.3	22.76	3162.35
22.78	1750.09	22.78	3124.95
22.8	1813.25	22.8	3235.61
22.82	1787.5	22.82	3232
22.84	1792.21	22.84	3233.19
22.86	1802.7	22.86	3161.92
22.88	1785.2	22.88	3061.59
22.9	1796.33	22.9	3215.74
22.92	1832.95	22.92	3193.91
22.94	1871.73	22.94	3135.66
22.96	1782.35	22.96	3191.59
22.98	1873.11	22.98	3291.76
23	1868.3	23	3240.68
23.02	1779.98	23.02	3255.69
23.04	1807.03	23.04	3186.58
23.06	1761.15	23.06	3073.72
23.08	1701.98	23.08	3061.41
23.1	1826.46	23.1	3102.84
23.12	1837.36	23.12	3153.84
23.14	1884.71	23.14	3171.57
23.16	1780.65	23.16	3265.45
23.18	1749.46	23.18	3128.34
23.2	1706.33	23.2	2999.61
23.22	1851.65	23.22	2913.91
23.24	1887.42	23.24	3071.55
23.26	1829.39	23.26	3092.73
23.28	1874.71	23.28	3019.88
23.3	1944.09	23.3	3118.12
23.32	1786.27	23.32	3004.83
23.34	1752.6	23.34	2973.99
23.36	1765.95	23.36	3216.96
23.38	1768.85	23.38	3213.03
23.4	1764.3	23.4	3036.56
23.42	1838.53	23.42	2922.95
23.44	1674.86	23.44	3033.26
23.46	1945.47	23.46	3114.74
23.48	1833.79	23.48	2876.86
23.5	1744.39	23.5	2976.25
23.52	1814.03	23.52	3106.43
23.54	1720.83	23.54	2924.11
23.56	1732.48	23.56	2856.62
23.58	1793.26	23.58	3004.14
23.6	1835.95	23.6	3043.14
23.62	1790.69	23.62	3094.65
23.64	1826.02	23.64	2959.64
23.66	1788.97	23.66	3062.25
23.68	1812.89	23.68	3097.85
23.7	1753.94	23.7	3013.99
23.72	1787.5	23.72	2918.28
23.74	1814.05	23.74	2944.31
23.76	1892.94	23.76	3008.97
23.78	1785.47	23.78	2928.89
23.8	1886.48	23.8	2898.86
23.82	1840.26	23.82	2973.07
23.84	1874.88	23.84	2856.76
23.86	1828.69	23.86	2856.29
23.88	1834.32	23.88	2930.3
23.9	1749.92	23.9	3124.76
23.92	1893.86	23.92	3037.8
23.94	1807.09	23.94	2829.34
23.96	1794.12	23.96	2878.99
23.98	1827.09	23.98	2960.19
24	1763.27	24	3049.36
24.02	1770.47	24.02	2906.77
24.04	1781.44	24.04	2889.78
24.06	1790.39	24.06	2990.61
24.08	1931.62	24.08	2894.67
24.1	1815.69	24.1	2901.6
24.12	1766.84	24.12	2885.74
24.14	1802.73	24.14	2954.17
24.16	1727.35	24.16	2964.51
24.18	1860.06	24.18	3022.07
24.2	1879.44	24.2	3017.57
24.22	1849.69	24.22	2770.72
24.24	1881.69	24.24	2714.92
24.26	1841.14	24.26	2827.17
24.28	1777.72	24.28	2851.18
24.3	1777.29	24.3	2900.89
24.32	1807.62	24.32	2837.85
24.34	1802.74	24.34	2900
24.36	1798.66	24.36	2866.74
24.38	1800.52	24.38	2726.01
24.4	1750.09	24.4	2845.96
24.42	1797.25	24.42	2883.89
24.44	1830.56	24.44	2775.01
24.46	1838.96	24.46	2838.89
24.48	1742.36	24.48	2872.7
24.5	1760.23	24.5	2965.82
24.52	1827.19	24.52	2750
24.54	1792.44	24.54	2772.42
24.56	1783.12	24.56	2876.01
24.58	1820.29	24.58	2800.51
24.6	1795.16	24.6	2712.65
24.62	1771	24.62	2727.67
24.64	1664.49	24.64	2886.14
24.66	1670.38	24.66	2754.06
24.68	1652.4	24.68	2898.47
24.7	1681.61	24.7	2862.84
24.72	1659.76	24.72	2950.26
24.74	1720.27	24.74	2898.72
24.76	1776.68	24.76	2740.42
24.78	1838.13	24.78	2775.32
24.8	1748.72	24.8	2747.78
24.82	1748.02	24.82	2710.59
24.84	1780.17	24.84	2702.53
24.86	1736.1	24.86	2744.32
24.88	1613.14	24.88	2879.99
24.9	1750.24	24.9	2760.45
24.92	1697.97	24.92	2739.24
24.94	1673.59	24.94	2782.03
24.96	1754.65	24.96	2581.61
24.98	1837.71	24.98	2744.7
25	1748.94	25	2909.55
25.02	1784.43	25.02	2893.75
25.04	1739.27	25.04	2754.74
25.06	1726.19	25.06	2729.75
25.08	1749.36	25.08	2728.51
25.1	1840.52	25.1	2793.92
25.12	1815.96	25.12	2487.05
25.14	1834.47	25.14	2690.42
25.16	1674.12	25.16	2688.01
25.18	1753.92	25.18	2573.47
25.2	1785.21	25.2	2627.88
25.22	1670.66	25.22	2567.36
25.24	1706.62	25.24	2726.33
25.26	1764.27	25.26	2710.59
25.28	1702.01	25.28	2707.59
25.3	1748.37	25.3	2623.19
25.32	1793.33	25.32	2793.34
25.34	1808.58	25.34	2750.55
25.36	1841.89	25.36	2735.51
25.38	1864.84	25.38	2614.68
25.4	1813.62	25.4	2619.41
25.42	1729.95	25.42	2561.71
25.44	1692.56	25.44	2611.97
25.46	1782.27	25.46	2628.57
25.48	1770.23	25.48	2742.32
25.5	1741.71	25.5	2567.11
25.52	1763.51	25.52	2511.98
25.54	1719.78	25.54	2519.76
25.56	1747.6	25.56	2583.99
25.58	1595.65	25.58	2495.47
25.6	1678.74	25.6	2677.97
25.62	1661.04	25.62	2717.01
25.64	1759.25	25.64	2637.22
25.66	1696.01	25.66	2686.83
25.68	1835.59	25.68	2642.7
25.7	1719.79	25.7	2802.19
25.72	1654.41	25.72	2761.99
25.74	1682.14	25.74	2564.5
25.76	1653.29	25.76	2516.18
25.78	1738.78	25.78	2514.91
25.8	1714.76	25.8	2539.54
25.82	1714.23	25.82	2595.57
25.84	1817.46	25.84	2656.45
25.86	1755.53	25.86	2636.52
25.88	1726.83	25.88	2601.41
25.9	1665.77	25.9	2638.91
25.92	1597.16	25.92	2555.84
25.94	1638.94	25.94	2348.34
25.96	1627.51	25.96	2471.74
25.98	1724.29	25.98	2483.2
26	1785.72	26	2523.79
26.02	1762.88	26.02	2572.73
26.04	1693.2	26.04	2477.63
26.06	1665.61	26.06	2429.6
26.08	1623.86	26.08	2429.01
26.1	1664.15	26.1	2396.82
26.12	1777.28	26.12	2451.46
26.14	1692.57	26.14	2540.46
26.16	1747.56	26.16	2556.19
26.18	1831.68	26.18	2465.83
26.2	1770.91	26.2	2483.04
26.22	1701.15	26.22	2373.22
26.24	1746.35	26.24	2453.24
26.26	1734.26	26.26	2620.58
26.28	1905.93	26.28	2467.3
26.3	1617.45	26.3	2522.8
26.32	1710.06	26.32	2615.72
26.34	1770.95	26.34	2552.63
26.36	1802.84	26.36	2418.6
26.38	1713.7	26.38	2451.3
26.4	1750.33	26.4	2576.86
26.42	1599.93	26.42	2469.7
26.44	1721.64	26.44	2461.32
26.46	1695.28	26.46	2483.15
26.48	1777.2	26.48	2396.57
26.5	1785.82	26.5	2414.72
26.52	1643.63	26.52	2501.21
26.54	1717.62	26.54	2259.29
26.56	1805.69	26.56	2361.16
26.58	1694.51	26.58	2393.77
26.6	1765.97	26.6	2427.43
26.62	1722.82	26.62	2526.57
26.64	1823.53	26.64	2314.89
26.66	1668.69	26.66	2355.84
26.68	1687.99	26.68	2505.97
26.7	1647.82	26.7	2392.6
26.72	1675.42	26.72	2492.79
26.74	1722.68	26.74	2409.31
26.76	1646.15	26.76	2413.45
26.78	1657.95	26.78	2322.78
26.8	1755.42	26.8	2292.06
26.82	1762.12	26.82	2241.79
26.84	1656.02	26.84	2203.06
26.86	1674.29	26.86	2345.22
26.88	1617.32	26.88	2334.79
26.9	1678.87	26.9	2300.89
26.92	1674.7	26.92	2322.23
26.94	1674.04	26.94	2439.5
26.96	1712.34	26.96	2300
26.98	1663.29	26.98	2309.69
27	1784.4	27	2436.88
27.02	1732.48	27.02	2363.03
27.04	1608.85	27.04	2249.21
27.06	1675.55	27.06	2185.97
27.08	1687.63	27.08	2289.51
27.1	1748.67	27.1	2377.31
27.12	1720.52	27.12	2339.26
27.14	1593.74	27.14	2181.76
27.16	1620.66	27.16	2224.92
27.18	1563.5	27.18	2294.81
27.2	1707.09	27.2	2411.32
27.22	1687.26	27.22	2443.11
27.24	1683.09	27.24	2206.78
27.26	1674.39	27.26	2315.47
27.28	1600.78	27.28	2286.17
27.3	1681.71	27.3	2133.37
27.32	1653.94	27.32	2271.34
27.34	1649.32	27.34	2209.69
27.36	1641.06	27.36	2232.66
27.38	1700.88	27.38	2218.64
27.4	1642.96	27.4	2181.76
27.42	1665.82	27.42	2222.57
27.44	1651.46	27.44	2109.42
27.46	1675.66	27.46	2281.32
27.48	1616.24	27.48	2165.95
27.5	1764.85	27.5	2235.13
27.52	1650.35	27.52	2262.79
27.54	1741.28	27.54	2103.28
27.56	1730.3	27.56	2170.83
27.58	1668.53	27.58	2168.04
27.6	1710.16	27.6	2120.23
27.62	1748.38	27.62	2375.39
27.64	1713.03	27.64	2291.84
27.66	1725.87	27.66	2293.93
27.68	1739.21	27.68	2253.06
27.7	1585.5	27.7	2320.34
27.72	1632.44	27.72	2210.62
27.74	1515.53	27.74	2259.31
27.76	1695.99	27.76	2084.24
27.78	1700.92	27.78	2311.02
27.8	1725	27.8	2058.97
27.82	1720.6	27.82	2190.58
27.84	1602.01	27.84	2273.14
27.86	1656.37	27.86	2219.99
27.88	1602.87	27.88	2191.45
27.9	1684.03	27.9	2064.9
27.92	1581.25	27.92	2138.28
27.94	1644.06	27.94	2160.72
27.96	1588.98	27.96	2107.13
27.98	1637.26	27.98	2202.48
28	1632.68	28	2146.42
28.02	1754.39	28.02	2167.24
28.04	1761.39	28.04	2182.64
28.06	1718.8	28.06	2005.56
28.08	1642.18	28.08	2056.67
28.1	1658.68	28.1	1992.77
28.12	1507.28	28.12	2039.06
28.14	1637.5	28.14	2102.2
28.16	1638.04	28.16	2017.66
28.18	1663.29	28.18	2059.53
28.2	1697.98	28.2	1922.18
28.22	1599.19	28.22	1988.95
28.24	1561.43	28.24	2062.42
28.26	1722.34	28.26	2060.11
28.28	1575.64	28.28	2154.87
28.3	1613.38	28.3	1955.99
28.32	1666.22	28.32	2067.5
28.34	1638.6	28.34	2122.23
28.36	1711.23	28.36	2214.77
28.38	1621.11	28.38	2079.93
28.4	1642.33	28.4	2137.5
28.42	1696.55	28.42	2135.98
28.44	1756.69	28.44	2005.1
28.46	1604.45	28.46	2090.27
28.48	1633.18	28.48	1950.38
28.5	1616.29	28.5	1993.28
28.52	1570.46	28.52	2187.38
28.54	1522.53	28.54	2170.25
28.56	1775.27	28.56	2083.99
28.58	1820.03	28.58	2195.2
28.6	1662.11	28.6	2070.28
28.62	1570.99	28.62	1941.62
28.64	1616.69	28.64	1929.57
28.66	1625.13	28.66	2079.03
28.68	1691.7	28.68	2008.3
28.7	1724.97	28.7	1975.01
28.72	1645.87	28.72	2012.48
28.74	1608.38	28.74	2029.14
28.76	1537.64	28.76	2116.49
28.78	1616.44	28.78	2174.84
28.8	1562.7	28.8	1984.03
28.82	1595.68	28.82	1962.59
28.84	1575.11	28.84	1991.52
28.86	1496.31	28.86	1979.24
28.88	1673.78	28.88	1991.58
28.9	1621.24	28.9	1970.99
28.92	1649.76	28.92	2032.81
28.94	1629.36	28.94	2025.08
28.96	1662.17	28.96	1992
28.98	1621.28	28.98	1929.84
29	1616.71	29	2011.54
29.02	1435.6	29.02	1959
29.04	1581.36	29.04	1929.55
29.06	1677.83	29.06	1859.32
29.08	1486.22	29.08	1821.38
29.1	1598.19	29.1	1980.81
29.12	1604.1	29.12	2032.52
29.14	1575.5	29.14	1980.09
29.16	1529.99	29.16	1987.35
29.18	1623.21	29.18	1860.75
29.2	1596.4	29.2	2099.38
29.22	1689.72	29.22	1867.4
29.24	1606.01	29.24	1870.66
29.26	1710.13	29.26	1895.29
29.28	1671.78	29.28	1969.13
29.3	1707.45	29.3	1922.01
29.32	1740.86	29.32	1912.7
29.34	1615.73	29.34	1880
29.36	1588.14	29.36	1911.64
29.38	1534.78	29.38	2115.29
29.4	1517.12	29.4	1991.15
29.42	1561.21	29.42	1805.29
29.44	1461.35	29.44	1804.05
29.46	1567.48	29.46	1715.23
29.48	1639.5	29.48	1817.52
29.5	1597.27	29.5	1699.75
29.52	1527.28	29.52	1808.75
29.54	1629.77	29.54	1836.68
29.56	1524.62	29.56	1897.89
29.58	1665.66	29.58	1867.82
29.6	1682.89	29.6	1870.69
29.62	1711.45	29.62	1734.28
29.64	1664.34	29.64	1893.7
29.66	1630.42	29.66	2068.41
29.68	1637.18	29.68	1862.66
29.7	1437.34	29.7	1870.18
29.72	1461.16	29.72	1774.84
29.74	1702.3	29.74	1810.8
29.76	1560.76	29.76	1976.22
29.78	1681.85	29.78	1911.51
29.8	1559.92	29.8	1984.08
29.82	1550.18	29.82	1832.14
29.84	1530.1	29.84	1952.37
29.86	1584.84	29.86	1755.51
29.88	1627.23	29.88	1817.36
29.9	1561.67	29.9	1808.92
29.92	1661.48	29.92	1796.43
29.94	1745.94	29.94	1898.89
29.96	1615.35	29.96	1947.73
29.98	1731.01	29.98	1819.41
30	1654.47	30	1950.89
30.02	1618.39	30.02	1705.49
30.04	1644.3	30.04	1849.56
30.06	1535.4	30.06	1870.16
30.08	1576.46	30.08	1985.12
30.1	1496.48	30.1	1771.16
30.12	1652.97	30.12	1778.01
30.14	1666.43	30.14	1853.86
30.16	1564.55	30.16	1728.72
30.18	1538.71	30.18	1709.06
30.2	1412.02	30.2	1880.87
30.22	1502.11	30.22	1883.83
30.24	1504.42	30.24	1726.75
30.26	1570.66	30.26	1767.52
30.28	1688.34	30.28	1747.38
30.3	1754.4	30.3	1808.31
30.32	1727.12	30.32	1734.47
30.34	1611.95	30.34	1729.17
30.36	1611.96	30.36	1694.11
30.38	1608.61	30.38	1668.32
30.4	1515.01	30.4	1911.64
30.42	1605.46	30.42	1839.81
30.44	1534.86	30.44	1693.59
30.46	1579.59	30.46	1648.42
30.48	1610.46	30.48	1731.09
30.5	1484.72	30.5	1904
30.52	1536.9	30.52	1626.5
30.54	1564.86	30.54	1615.76
30.56	1539.63	30.56	1778.88
30.58	1579.95	30.58	1818.68
30.6	1664.31	30.6	1709.02
30.62	1651.57	30.62	1788.61
30.64	1561.46	30.64	1622.61
30.66	1558.01	30.66	1739.1
30.68	1542.96	30.68	1750
30.7	1580.06	30.7	1911.26
30.72	1506.61	30.72	1832.93
30.74	1457.84	30.74	1729.17
30.76	1534.59	30.76	1705.52
30.78	1426.87	30.78	1807.48
30.8	1596.36	30.8	1774.61
30.82	1658.34	30.82	1778.47
30.84	1601.43	30.84	1760.08
30.86	1546.26	30.86	1781.21
30.88	1556.91	30.88	1760.47
30.9	1596.4	30.9	1769.76
30.92	1535.34	30.92	1770.83
30.94	1612.78	30.94	1668.22
30.96	1613.24	30.96	1768.46
30.98	1601.12	30.98	1710.87
31	1694.77	31	1711.75
31.02	1552.66	31.02	1625.38
31.04	1442.89	31.04	1684.79
31.06	1497.61	31.06	1725.7
31.08	1409.72	31.08	1736.72
31.1	1467.94	31.1	1707.3
31.12	1569.29	31.12	1681.54
31.14	1518.88	31.14	1652.79
31.16	1542.62	31.16	1676.36
31.18	1527.03	31.18	1761.92
31.2	1570.1	31.2	1616.73
31.22	1503.65	31.22	1630.04
31.24	1589.63	31.24	1659.6
31.26	1633.74	31.26	1699.99
31.28	1622.52	31.28	1737.88
31.3	1620.83	31.3	1730.44
31.32	1650.75	31.32	1702.99
31.34	1605.6	31.34	1606.6
31.36	1529.08	31.36	1771.27
31.38	1561.86	31.38	1873.71
31.4	1544.31	31.4	1760.37
31.42	1593.79	31.42	1734.66
31.44	1499.56	31.44	1684.97
31.46	1550.68	31.46	1619.7
31.48	1506.35	31.48	1631.07
31.5	1537.1	31.5	1648.17
31.52	1589.86	31.52	1646.29
31.54	1588.42	31.54	1668.06
31.56	1606	31.56	1711.54
31.58	1541.78	31.58	1639.02
31.6	1666.33	31.6	1647.64
31.62	1469.26	31.62	1646.31
31.64	1537.55	31.64	1675.34
31.66	1498.41	31.66	1524.41
31.68	1539.53	31.68	1555.7
31.7	1597.33	31.7	1591.92
31.72	1604.17	31.72	1518.66
31.74	1427.92	31.74	1523.02
31.76	1532.57	31.76	1635.06
31.78	1634.31	31.78	1620.68
31.8	1528.64	31.8	1678.92
31.82	1556.41	31.82	1643.59
31.84	1555.19	31.84	1765.45
31.86	1616.26	31.86	1615.31
31.88	1446.18	31.88	1617.21
31.9	1603.14	31.9	1664.59
31.92	1632.81	31.92	1689.05
31.94	1673.37	31.94	1647.99
31.96	1711.9	31.96	1659.85
31.98	1651.26	31.98	1637.07
32	1579.95	32	1575.25
32.02	1505.55	32.02	1639.21
32.04	1546.57	32.04	1544.9
32.06	1593.99	32.06	1590.72
32.08	1578.3	32.08	1574.68
32.1	1636.44	32.1	1653.96
32.12	1620.56	32.12	1533.05
32.14	1649.14	32.14	1581.06
32.16	1567.65	32.16	1588.06
32.18	1572.17	32.18	1641.53
32.2	1571.4	32.2	1614.02
32.22	1570.83	32.22	1615.53
32.24	1520.54	32.24	1534.05
32.26	1487.38	32.26	1459.82
32.28	1519.19	32.28	1521.72
32.3	1535.75	32.3	1493.92
32.32	1626.99	32.32	1562.67
32.34	1555.83	32.34	1492.74
32.36	1591.69	32.36	1497.03
32.38	1564.3	32.38	1589.26
32.4	1551.2	32.4	1514.99
32.42	1546.43	32.42	1478.62
32.44	1520.91	32.44	1588.94
32.46	1619.84	32.46	1608.33
32.48	1573.52	32.48	1533.69
32.5	1558.95	32.5	1499.53
32.52	1657.68	32.52	1673.24
32.54	1526.11	32.54	1597.82
32.56	1666.47	32.56	1572.08
32.58	1674.6	32.58	1599.14
32.6	1649.62	32.6	1618.31
32.62	1603.44	32.62	1560.78
32.64	1634.66	32.64	1560.59
32.66	1539.4	32.66	1601.29
32.68	1668.8	32.68	1573.1
32.7	1558.56	32.7	1503.31
32.72	1480.58	32.72	1445.95
32.74	1477.86	32.74	1521.83
32.76	1542.36	32.76	1569.1
32.78	1680.43	32.78	1532.91
32.8	1599.04	32.8	1542.52
32.82	1600.17	32.82	1587.85
32.84	1618.16	32.84	1627.32
32.86	1638.31	32.86	1524.99
32.88	1620.71	32.88	1539.09
32.9	1648.07	32.9	1413.26
32.92	1671.6	32.92	1530.41
32.94	1664.55	32.94	1516.54
32.96	1512.88	32.96	1609.24
32.98	1462.47	32.98	1577.02
33	1454.86	33	1611.82
33.02	1579.09	33.02	1575.72
33.04	1704.71	33.04	1479.99
33.06	1676.51	33.06	1597.6
33.08	1673.59	33.08	1576.55
33.1	1598.93	33.1	1504.43
33.12	1452.06	33.12	1550.4
33.14	1642.45	33.14	1510.72
33.16	1625.43	33.16	1493.1
33.18	1543.59	33.18	1529.57
33.2	1529.17	33.2	1551.27
33.22	1591.08	33.22	1564.48
33.24	1638.53	33.24	1501.38
33.26	1724.8	33.26	1587.06
33.28	1559.88	33.28	1502
33.3	1589.37	33.3	1513.44
33.32	1624.71	33.32	1517.41
33.34	1601.8	33.34	1561.14
33.36	1565.07	33.36	1567.41
33.38	1531.02	33.38	1583.74
33.4	1600.06	33.4	1597.73
33.42	1708.7	33.42	1610.22
33.44	1613.38	33.44	1663.58
33.46	1550.07	33.46	1515.09
33.48	1494.08	33.48	1625.34
33.5	1493.52	33.5	1505.5
33.52	1573.88	33.52	1497.98
33.54	1618.79	33.54	1616.05
33.56	1631.78	33.56	1526.5
33.58	1609.64	33.58	1520.31
33.6	1736.03	33.6	1623.05
33.62	1715.99	33.62	1561.38
33.64	1663.67	33.64	1480.92
33.66	1637.31	33.66	1534.11
33.68	1613.12	33.68	1627.48
33.7	1541.02	33.7	1629.01
33.72	1713.32	33.72	1524.11
33.74	1697.86	33.74	1479.84
33.76	1726.97	33.76	1535.42
33.78	1730.79	33.78	1529.88
33.8	1675.56	33.8	1474.74
33.82	1709.37	33.82	1502.67
33.84	1710.8	33.84	1499.12
33.86	1611.42	33.86	1562.67
33.88	1731.07	33.88	1599.2
33.9	1636.58	33.9	1534.12
33.92	1617.5	33.92	1490.01
33.94	1564.23	33.94	1506.64
33.96	1616.53	33.96	1495.87
33.98	1713.1	33.98	1491.67
34	1779.82	34	1584.64
34.02	1765.12	34.02	1535.35
34.04	1672.15	34.04	1423.86
34.06	1669.87	34.06	1539.09
34.08	1658.46	34.08	1535.3
34.1	1809.53	34.1	1581.2
34.12	1717.89	34.12	1519.87
34.14	1683.33	34.14	1529.7
34.16	1666.85	34.16	1517.72
34.18	1642.74	34.18	1440.04
34.2	1696.73	34.2	1489.94
34.22	1669.76	34.22	1541.21
34.24	1609.06	34.24	1612.41
34.26	1572.86	34.26	1602.91
34.28	1537.16	34.28	1435.17
34.3	1758.48	34.3	1463.73
34.32	1814.29	34.32	1522.61
34.34	1688.24	34.34	1474.47
34.36	1703.17	34.36	1504.07
34.38	1762.36	34.38	1608.06
34.4	1729.35	34.4	1613.77
34.42	1814.41	34.42	1494.3
34.44	1844.92	34.44	1485.29
34.46	1780.79	34.46	1501.42
34.48	1730.01	34.48	1565.9
34.5	1743.56	34.5	1450.23
34.52	1821.36	34.52	1464.39
34.54	1806.02	34.54	1433.8
34.56	1818.49	34.56	1492.06
34.58	1744.14	34.58	1493.09
34.6	1875.95	34.6	1419.64
34.62	1814.29	34.62	1464.57
34.64	1825.27	34.64	1418.82
34.66	1779.49	34.66	1464.45
34.68	1820.46	34.68	1483.33
34.7	1731.34	34.7	1492.98
34.72	1883.2	34.72	1534.4
34.74	1854.01	34.74	1545.83
34.76	1752.17	34.76	1481.67
34.78	1834.94	34.78	1523.4
34.8	1767.39	34.8	1589.7
34.82	1820.69	34.82	1469.79
34.84	1826.65	34.84	1512.28
34.86	1852.77	34.86	1610.95
34.88	1840.16	34.88	1572.71
34.9	1826.96	34.9	1544.6
34.92	2016.1	34.92	1484.34
34.94	1880.89	34.94	1514.4
34.96	1909.85	34.96	1519.63
34.98	1842.21	34.98	1538.9
35	1904.53	35	1520.44
35.02	1952.36	35.02	1528.35
35.04	1948.83	35.04	1495.32
35.06	1857.22	35.06	1571.95
35.08	1835.49	35.08	1603.16
35.1	1919.63	35.1	1509.39
35.12	1889.02	35.12	1577.01
35.14	1946.51	35.14	1633.56
35.16	1854.27	35.16	1575.51
35.18	1955.16	35.18	1541.58
35.2	1902.52	35.2	1537.5
35.22	1911.68	35.22	1474.66
35.24	1972.09	35.24	1482.42
35.26	1871.46	35.26	1532.44
35.28	1836.47	35.28	1470.63
35.3	1950.19	35.3	1492.79
35.32	1981.24	35.32	1473.93
35.34	1894.8	35.34	1509.37
35.36	1922.86	35.36	1556.22
35.38	1901.12	35.38	1560.43
35.4	1840.76	35.4	1598.85
35.42	2030.48	35.42	1528.44
35.44	1925.81	35.44	1537.33
35.46	1872.88	35.46	1518.92
35.48	1961.94	35.48	1443.13
35.5	2004.08	35.5	1467.37
35.52	2020.73	35.52	1418.25
35.54	1925.91	35.54	1525.89
35.56	1962.82	35.56	1443.99
35.58	2024.59	35.58	1560.72
35.6	2148.67	35.6	1536.38
35.62	2147.39	35.62	1477.48
35.64	2025.45	35.64	1574.55
35.66	2052.17	35.66	1544.75
35.68	2096.54	35.68	1588.53
35.7	2082.65	35.7	1557.17
35.72	2016.64	35.72	1469.93
35.74	1965.15	35.74	1470.38
35.76	1984.83	35.76	1460.77
35.78	2060.16	35.78	1469.48
35.8	1942.57	35.8	1422.98
35.82	2059.82	35.82	1529.52
35.84	2142.22	35.84	1550.56
35.86	2162.21	35.86	1480.63
35.88	2123.98	35.88	1485.78
35.9	2087.01	35.9	1474.51
35.92	2106.56	35.92	1515.37
35.94	2068.01	35.94	1481.64
35.96	2119.88	35.96	1538.45
35.98	2194.4	35.98	1490.79
36	2242.82	36	1671.75
36.02	2272.34	36.02	1610.63
36.04	2236.79	36.04	1612.82
36.06	2275.27	36.06	1539.58
36.08	2289.79	36.08	1522.3
36.1	2278.44	36.1	1562.38
36.12	2299.13	36.12	1541.82
36.14	2178.76	36.14	1541.22
36.16	2183.36	36.16	1464.55
36.18	2237.26	36.18	1451.38
36.2	2237.98	36.2	1458.33
36.22	2272.36	36.22	1563.42
36.24	2254.5	36.24	1595.17
36.26	2238.67	36.26	1600.66
36.28	2294.39	36.28	1541.29
36.3	2367.53	36.3	1540.6
36.32	2315.76	36.32	1585.87
36.34	2383.06	36.34	1632.85
36.36	2468.57	36.36	1621.96
36.38	2410	36.38	1707.89
36.4	2274.93	36.4	1602.88
36.42	2274.99	36.42	1611.3
36.44	2330.31	36.44	1628.58
36.46	2402.27	36.46	1521.05
36.48	2410.16	36.48	1523.68
36.5	2309.29	36.5	1455.69
36.52	2398.2	36.52	1500.81
36.54	2414.49	36.54	1592.52
36.56	2609.93	36.56	1601.88
36.58	2607.21	36.58	1584.02
36.6	2514.76	36.6	1617.54
36.62	2465.13	36.62	1633.33
36.64	2474.79	36.64	1600.92
36.66	2627.57	36.66	1619.88
36.68	2566.92	36.68	1618.63
36.7	2440.27	36.7	1527.29
36.72	2537.5	36.72	1585.61
36.74	2565.27	36.74	1504.75
36.76	2442.81	36.76	1594.82
36.78	2515.87	36.78	1648.31
36.8	2592.99	36.8	1660.46
36.82	2656.77	36.82	1678.36
36.84	2539.01	36.84	1619.1
36.86	2505.42	36.86	1603.34
36.88	2607.02	36.88	1695.77
36.9	2718.64	36.9	1587.73
36.92	2589.98	36.92	1638.47
36.94	2541.18	36.94	1699.13
36.96	2558.71	36.96	1680.93
36.98	2626.34	36.98	1656.33
37	2622.28	37	1812.35
37.02	2790.81	37.02	1761.68
37.04	2717.46	37.04	1745.95
37.06	2629.76	37.06	1701.78
37.08	2687.27	37.08	1695.22
37.1	2785.93	37.1	1750.35
37.12	2816.67	37.12	1779.48
37.14	2865.64	37.14	1760.29
37.16	2792.51	37.16	1729.85
37.18	2729.87	37.18	1703.58
37.2	2680.61	37.2	1753.3
37.22	2694.08	37.22	1836.58
37.24	2903.37	37.24	1776.45
37.26	2934.36	37.26	1863.59
37.28	2825.3	37.28	1791.99
37.3	2844.71	37.3	1842.04
37.32	2836.54	37.32	1888.81
37.34	2892.22	37.34	1887.5
37.36	3019.15	37.36	1987.35
37.38	2996.94	37.38	1973.47
37.4	2989.45	37.4	1914.51
37.42	3105.28	37.42	2010.97
37.44	3128.58	37.44	2034.07
37.46	2986.01	37.46	1995.27
37.48	3021.49	37.48	2017.39
37.5	2984.44	37.5	2064.52
37.52	2926	37.52	2002.68
37.54	3041.2	37.54	1929.87
37.56	3003.86	37.56	1887.05
37.58	3048.74	37.58	2030.39
37.6	3105.78	37.6	2239.66
37.62	3067.38	37.62	2146.23
37.64	3079.65	37.64	2096.2
37.66	3169.03	37.66	2097.07
37.68	3249.17	37.68	2094.48
37.7	3189.33	37.7	2180.15
37.72	3186.5	37.72	2243.3
37.74	3277.11	37.74	2189.64
37.76	3284.47	37.76	2248.03
37.78	3178.41	37.78	2291.67
37.8	3264.84	37.8	2328.04
37.82	3393.47	37.82	2298.31
37.84	3254.61	37.84	2478.91
37.86	3248.97	37.86	2445.21
37.88	3265.19	37.88	2354.07
37.9	3265.31	37.9	2380.67
37.92	3468.46	37.92	2361.03
37.94	3452.64	37.94	2283.26
37.96	3398.61	37.96	2368.09
37.98	3508.27	37.98	2363.92
38	3432.13	38	2455.38
38.02	3405.47	38.02	2599.81
38.04	3555.14	38.04	2602.9
38.06	3468.67	38.06	2577.8
38.08	3488.41	38.08	2522.48
38.1	3473.98	38.1	2440.6
38.12	3549.28	38.12	2423.54
38.14	3562.81	38.14	2533.93
38.16	3547.18	38.16	2648.1
38.18	3569.26	38.18	2668.16
38.2	3645.16	38.2	2563.51
38.22	3698.4	38.22	2658.11
38.24	3584.8	38.24	2642.74
38.26	3586.66	38.26	2477.9
38.28	3601.65	38.28	2493.4
38.3	3487.62	38.3	2667.49
38.32	3545.49	38.32	2690.99
38.34	3615.1	38.34	2620.2
38.36	3601.72	38.36	2598.57
38.38	3722.64	38.38	2654.57
38.4	3666.26	38.4	2508.86
38.42	3540.07	38.42	2351.29
38.44	3437.57	38.44	2297.61
38.46	3576.75	38.46	2292.94
38.48	3581.18	38.48	2328.43
38.5	3530.62	38.5	2340.41
38.52	3491.2	38.52	2315.8
38.54	3636.14	38.54	2287.91
38.56	3565.25	38.56	2246.68
38.58	3435.88	38.58	2264.34
38.6	3385.47	38.6	2223.87
38.62	3416.74	38.62	2137.65
38.64	3420.08	38.64	2148.81
38.66	3451.47	38.66	2195.1
38.68	3437.28	38.68	2022.46
38.7	3395.14	38.7	1969.28
38.72	3474.77	38.72	1966.25
38.74	3390.65	38.74	2027.92
38.76	3356.94	38.76	2003.71
38.78	3446.23	38.78	1934.48
38.8	3435.09	38.8	2010.47
38.82	3461.89	38.82	2011.62
38.84	3505.05	38.84	1929.82
38.86	3394.87	38.86	2065.76
38.88	3326.49	38.88	1990.05
38.9	3479.8	38.9	1981.24
38.92	3489.33	38.92	1935.83
38.94	3339.25	38.94	1856.69
38.96	3390.98	38.96	1841.67
38.98	3440.87	38.98	1881.57
39	3420.05	39	1840.38
39.02	3494.82	39.02	1833.38
39.04	3401.04	39.04	1823.46
39.06	3456.04	39.06	1850.75
39.08	3496.25	39.08	1872.35
39.1	3543.82	39.1	1775.55
39.12	3363.84	39.12	1749.92
39.14	3348.48	39.14	1758.74
39.16	3346.49	39.16	1849.21
39.18	3279.32	39.18	1761.71
39.2	3215.05	39.2	1739.79
39.22	3290.21	39.22	1772.37
39.24	3336.84	39.24	1744.52
39.26	3384.38	39.26	1702.87
39.28	3290.57	39.28	1671.74
39.3	3208.79	39.3	1764.88
39.32	3248.76	39.32	1717.46
39.34	3366.72	39.34	1630.58
39.36	3418.22	39.36	1674.28
39.38	3267.53	39.38	1666.47
39.4	3228.84	39.4	1584.15
39.42	3323.64	39.42	1607.47
39.44	3331.18	39.44	1599.91
39.46	3275.99	39.46	1671.49
39.48	3371.43	39.48	1695.29
39.5	3316.69	39.5	1682.81
39.52	3171.43	39.52	1664.09
39.54	3227.94	39.54	1644.8
39.56	3342.04	39.56	1636.47
39.58	3193.34	39.58	1615.17
39.6	3153.35	39.6	1648.25
39.62	3309.84	39.62	1732
39.64	3342.92	39.64	1665.7
39.66	3256.16	39.66	1650.73
39.68	3327.81	39.68	1655.9
39.7	3308.02	39.7	1553.86
39.72	3099.33	39.72	1587.74
39.74	3176.93	39.74	1554
39.76	3236.96	39.76	1512.88
39.78	3084.76	39.78	1544
39.8	3131.81	39.8	1558.33
39.82	3244.32	39.82	1532.63
39.84	3279.51	39.84	1532.08
39.86	3205.38	39.86	1431.32
39.88	3131.09	39.88	1485.58
39.9	3134.6	39.9	1547.13
39.92	3120.23	39.92	1532.38
39.94	3076.03	39.94	1516.38
39.96	3137.57	39.96	1508.33
39.98	3179.84	39.98	1508.33
40	3220.94	40	1597.65
40.02	3117.4	40.02	1674.57
40.04	3102.13	40.04	1583.03
40.06	3138.2	40.06	1557.4
40.08	3067.19	40.08	1550.26
40.1	3119.06	40.1	1539.34
40.12	3153.76	40.12	1515.35
40.14	3086.74	40.14	1546.6
40.16	3016.12	40.16	1569.02
40.18	3037.28	40.18	1504.21
40.2	3107.18	40.2	1454.01
40.22	3115.62	40.22	1478.73
40.24	3076.36	40.24	1477.24
40.26	3096.23	40.26	1500.39
40.28	3027.43	40.28	1492.18
40.3	2933.88	40.3	1460.74
40.32	3030.97	40.32	1547.43
40.34	3088.18	40.34	1560.48
40.36	3067.45	40.36	1534.2
40.38	3044.9	40.38	1514.87
40.4	3008.2	40.4	1502.51
40.42	2971.58	40.42	1486.59
40.44	2842.92	40.44	1472.49
40.46	2892.02	40.46	1508.44
40.48	3047.65	40.48	1458.18
40.5	2990.69	40.5	1513.47
40.52	3038.4	40.52	1610.85
40.54	3026.68	40.54	1529.18
40.56	2894.23	40.56	1467.49
40.58	2823.37	40.58	1458.36
40.6	2858.21	40.6	1445.01
40.62	2911.6	40.62	1491.51
40.64	2880.18	40.64	1480.17
40.66	2889.81	40.66	1442.54
40.68	2854.51	40.68	1474.8
40.7	2944.19	40.7	1460.24
40.72	3015.95	40.72	1438.3
40.74	2909.89	40.74	1449.11
40.76	2808.64	40.76	1436.81
40.78	2872.52	40.78	1464.64
40.8	2913.53	40.8	1580.79
40.82	2877.74	40.82	1602.09
40.84	2842.72	40.84	1570.06
40.86	2806.93	40.86	1492.57
40.88	2897.8	40.88	1444.13
40.9	2842.58	40.9	1411.3
40.92	2643.26	40.92	1387.5
40.94	2682.42	40.94	1429.37
40.96	2703.43	40.96	1428.8
40.98	2743.66	40.98	1378.82
41	2772.97	41	1417.32
41.02	2707.51	41.02	1446.06
41.04	2670.09	41.04	1385.96
41.06	2774.57	41.06	1435.83
41.08	2771.59	41.08	1390.46
41.1	2743.6	41.1	1368.09
41.12	2784.52	41.12	1440.87
41.14	2753.54	41.14	1427.54
41.16	2693.95	41.16	1441.54
41.18	2762.91	41.18	1422
41.2	2805.48	41.2	1407.02
41.22	2650.24	41.22	1418.39
41.24	2635.28	41.24	1484.89
41.26	2717.75	41.26	1418.89
41.28	2752.8	41.28	1449.43
41.3	2705.88	41.3	1461.09
41.32	2589.61	41.32	1453.81
41.34	2479.22	41.34	1497.9
41.36	2452.06	41.36	1484.07
41.38	2561.91	41.38	1469.09
41.4	2623.64	41.4	1378.76
41.42	2674.78	41.42	1385.14
41.44	2629.56	41.44	1401.2
41.46	2554.58	41.46	1416.11
41.48	2760.89	41.48	1414.42
41.5	2793.51	41.5	1423.06
41.52	2641.43	41.52	1477.2
41.54	2528.31	41.54	1374.6
41.56	2546.64	41.56	1362.86
41.58	2562.12	41.58	1411.2
41.6	2619.32	41.6	1430.64
41.62	2570.94	41.62	1423.55
41.64	2477.25	41.64	1380.13
41.66	2548.32	41.66	1381.71
41.68	2596.33	41.68	1379.03
41.7	2481.97	41.7	1340.28
41.72	2452.11	41.72	1414.31
41.74	2468.34	41.74	1468.96
41.76	2487.68	41.76	1496.63
41.78	2488.58	41.78	1469.98
41.8	2461.27	41.8	1436.34
41.82	2447	41.82	1453.61
41.84	2436.89	41.84	1405.2
41.86	2454.81	41.86	1403.06
41.88	2549.52	41.88	1452.41
41.9	2574.97	41.9	1459.52
41.92	2535.71	41.92	1477.98
41.94	2515.48	41.94	1445.86
[truncated: 403 more rows]

## Sheet: SI-26
TOF
pCOL-Pd/AuNC-hSiO2	1	100	99	63
Pd/AuNC-hSiO2	2	100	52	60

## Sheet: SI-27
Heating (dark)
	Alkene (Sel.)	SD
30	99	1
40	99	1
50	90	2
60	65	5
80	2	1

[truncated: 12 more sheets: SI-29, SI-30, SI-31, SI-32 TA plot (AuNC), SI-32 TA plot (pCOL-AuNC), SI-32 TA plot(PdAuNC), SI-32 TA plot (pCOL-PdAuNC), SI-39, SI-40, SI-41, SI-42, SI-43]
